# Supplementary material for: BRM Complex in Arabidopsis Adopts ncBAF-like Composition and Requires BRD Subunits for Assembly and Stability
Source: Int J Mol Sci. 2023 Feb 15;24(4):3917. doi: 10.3390/ijms24043917 (PMC9967331; doi:10.3390/ijms24043917)
Supplement: Supplementary file 1 [file ijms-24-03917-s001.zip]

Archive with 2 entries (2 files):
- Data_S1_S11_Stachula_et_al.xlsx
- ijms-2216703-supplementary_Figures and Tables.pdf
