# Supplementary material for: BRM Complex in Arabidopsis Adopts ncBAF-like Composition and Requires BRD Subunits for Assembly and Stability
Source: Int J Mol Sci. 2023 Feb 15;24(4):3917. doi: 10.3390/ijms24043917 (PMC9967331; doi:10.3390/ijms24043917)
Supplement: Supplementary file 1 [file ijms-24-03917-s001.zip › Data_S1_S11_Stachula_et_al.xlsx]

## Sheet: Data S1
IP/MS data from the brm-1 BRM-GFP line filtered against GFP control line
SWI/SNF subunits are shown in bold
Rep. 1					Rep. 2					Rep. 3					Rep. 4					Rep. 5					Rep. 6					Rep. 7					Rep. 8
Accession	Description	Score	No. of unique peptides		Accession	Description	Score	No. of unique peptides		Accession	Description	Score	No. of unique peptides		Accession	Description	Score	No. of unique peptides		Accession	Description	Score	No. of unique peptides		Accession	Description	Score	No. of unique peptides		Accession	Description	Score	No. of unique peptides		Accession	Description	Score	No. of unique peptides
AT2G46020	CHR2, ATBRM, BRM, CHA2 | transcription regulatory protein SNF2, putative | chr2:18923304-18931769 FORWARD LENGTH=2192	3856	52		AT2G46020	CHR2, ATBRM, BRM, CHA2 | transcription regulatory protein SNF2, putative | chr2:18923304-18931769 FORWARD LENGTH=2192	4423	41		AT2G46020	CHR2, ATBRM, BRM, CHA2 | transcription regulatory protein SNF2, putative | chr2:18923304-18931769 FORWARD LENGTH=2192,CHR2, ATBRM, BRM, CHA2 | transcription regulatory protein SNF2, putative | chr2:18923304-18931769 FORWARD LENGTH=2193	6096	56		AT2G46020	CHR2, ATBRM, BRM, CHA2 | transcription regulatory protein SNF2, putative | chr2:18923304-18931769 FORWARD LENGTH=2192	7110	103		AT2G46020	CHR2, ATBRM, BRM, CHA2 | transcription regulatory protein SNF2, putative | chr2:18923304-18931769 FORWARD LENGTH=2192	9191	119		AT2G46020	CHR2, ATBRM, BRM, CHA2 | transcription regulatory protein SNF2, putative | chr2:18923304-18931769 FORWARD LENGTH=2192,CHR2, ATBRM, BRM, CHA2 | transcription regulatory protein SNF2, putative | chr2:18923304-18931769 FORWARD LENGTH=2193	6524	60		AT2G46020	CHR2, ATBRM, BRM, CHA2 | transcription regulatory protein SNF2, putative | chr2:18923304-18931769 FORWARD LENGTH=2192,CHR2, ATBRM, BRM, CHA2 | transcription regulatory protein SNF2, putative | chr2:18923304-18931769 FORWARD LENGTH=2193	7223	56		AT2G46020	CHR2, ATBRM, BRM, CHA2 | transcription regulatory protein SNF2, putative | chr2:18923304-18931769 FORWARD LENGTH=2192	7031	49
AT1G18450	ATARP4, ARP4 | actin-related protein 4 | chr1:6348199-6351766 FORWARD LENGTH=441	861	14		AT1G18450	ATARP4, ARP4 | actin-related protein 4 | chr1:6348199-6351766 FORWARD LENGTH=441	1270	11		AT5G14170	CHC1 | SWIB/MDM2 domain superfamily protein | chr5:4568696-4570444 REVERSE LENGTH=534	1172	14		AT5G17510	| unknown protein; BEST Arabidopsis thaliana protein match is: unknown protein (TAIR:AT3G03460; Has 1807 Blast hits to 1807 proteins in 277 species: Archae - 0; Bacteria - 0; Metazoa - 736; Fungi - 347; Plants - 385; Viruses - 0; Other Eukaryote	429	8		AT1G21700	ATSWI3C, CHB4, SWI3C | SWITCH/sucrose nonfermenting 3C | chr1:7620156-7623978 REVERSE LENGTH=807	500	10		AT1G18450	ATARP4, ARP4 | actin-related protein 4 | chr1:6348199-6351766 FORWARD LENGTH=441	2329	16		AT1G18450	ATARP4, ARP4 | actin-related protein 4 | chr1:6348199-6351766 FORWARD LENGTH=441	1782	17		AT5G14170	CHC1 | SWIB/MDM2 domain superfamily protein | chr5:4568696-4570444 REVERSE LENGTH=534	1624	16
AT3G60830	ATARP7, ARP7 | actin-related protein 7 | chr3:22474298-22476000 FORWARD LENGTH=363	881	13		AT1G20670	| DNA-binding bromodomain-containing protein | chr1:7164537-7167933 REVERSE LENGTH=652	640	11		AT1G20670	| DNA-binding bromodomain-containing protein | chr1:7164537-7167933 REVERSE LENGTH=652	634	13		AT3G60830	ATARP7, ARP7 | actin-related protein 7 | chr3:22474298-22476000 FORWARD LENGTH=363	341	6		AT1G20670	| DNA-binding bromodomain-containing protein | chr1:7164537-7167933 REVERSE LENGTH=652	390	8		AT5G14170	CHC1 | SWIB/MDM2 domain superfamily protein | chr5:4568696-4570444 REVERSE LENGTH=534	1080	13		AT3G60830	ATARP7, ARP7 | actin-related protein 7 | chr3:22474298-22476000 FORWARD LENGTH=363	1316	13		AT1G18450	ATARP4, ARP4 | actin-related protein 4 | chr1:6348199-6351766 FORWARD LENGTH=441	3083	15
AT5G14170	CHC1 | SWIB/MDM2 domain superfamily protein | chr5:4568696-4570444 REVERSE LENGTH=534	475	8		AT5G14170	CHC1 | SWIB/MDM2 domain superfamily protein | chr5:4568696-4570444 REVERSE LENGTH=534	563	9		AT1G18450	ATARP4, ARP4 | actin-related protein 4 | chr1:6348199-6351766 FORWARD LENGTH=441	1197	12		AT5G55040	| DNA-binding bromodomain-containing protein | chr5:22327727-22331703 REVERSE LENGTH=916, | DNA-binding bromodomain-containing protein | chr5:22327727-22331703 REVERSE LENGTH=916	163	6		AT3G60830	ATARP7, ARP7 | actin-related protein 7 | chr3:22474298-22476000 FORWARD LENGTH=363	364	6		AT3G60830	ATARP7, ARP7 | actin-related protein 7 | chr3:22474298-22476000 FORWARD LENGTH=363	767	11		AT5G14170	CHC1 | SWIB/MDM2 domain superfamily protein | chr5:4568696-4570444 REVERSE LENGTH=534	761	12		AT1G20670	| DNA-binding bromodomain-containing protein | chr1:7164537-7167933 REVERSE LENGTH=652	1275	13
AT1G20670	| DNA-binding bromodomain-containing protein | chr1:7164537-7167933 REVERSE LENGTH=652	449	8		AT3G60830	ATARP7, ARP7 | actin-related protein 7 | chr3:22474298-22476000 FORWARD LENGTH=363	855	8		AT1G21700	ATSWI3C, CHB4, SWI3C | SWITCH/sucrose nonfermenting 3C | chr1:7620156-7623978 REVERSE LENGTH=807	1012	10		AT1G21700	ATSWI3C, CHB4, SWI3C | SWITCH/sucrose nonfermenting 3C | chr1:7620156-7623978 REVERSE LENGTH=807	196	5		AT5G17510	| unknown protein; BEST Arabidopsis thaliana protein match is: unknown protein (TAIR:AT3G03460; Has 1807 Blast hits to 1807 proteins in 277 species: Archae - 0; Bacteria - 0; Metazoa - 736; Fungi - 347; Plants - 385; Viruses - 0; Other Eukaryote	332	6		AT1G21700	ATSWI3C, CHB4, SWI3C | SWITCH/sucrose nonfermenting 3C | chr1:7620156-7623978 REVERSE LENGTH=807	746	9		AT1G20670	| DNA-binding bromodomain-containing protein | chr1:7164537-7167933 REVERSE LENGTH=652	1046	10		AT1G21700	ATSWI3C, CHB4, SWI3C | SWITCH/sucrose nonfermenting 3C | chr1:7620156-7623978 REVERSE LENGTH=807	802	11
AT5G55040	| DNA-binding bromodomain-containing protein | chr5:22327727-22331703 REVERSE LENGTH=916, | DNA-binding bromodomain-containing protein | chr5:22327727-22331703 REVERSE LENGTH=916	217	5		AT1G21700	ATSWI3C, CHB4, SWI3C | SWITCH/sucrose nonfermenting 3C | chr1:7620156-7623978 REVERSE LENGTH=807	651	7		AT3G60830	ATARP7, ARP7 | actin-related protein 7 | chr3:22474298-22476000 FORWARD LENGTH=363	734	8		AT1G18450	ATARP4, ARP4 | actin-related protein 4 | chr1:6348199-6351766 FORWARD LENGTH=441	137	4		AT5G14170	CHC1 | SWIB/MDM2 domain superfamily protein | chr5:4568696-4570444 REVERSE LENGTH=534	353	5		AT1G20670	| DNA-binding bromodomain-containing protein | chr1:7164537-7167933 REVERSE LENGTH=652	376	6		AT5G17510	| unknown protein; BEST Arabidopsis thaliana protein match is: unknown protein (TAIR:AT3G03460; Has 1807 Blast hits to 1807 proteins in 277 species: Archae - 0; Bacteria - 0; Metazoa - 736; Fungi - 347; Plants - 385; Viruses - 0; Other Eukaryote	1043	9		AT3G60830	ATARP7, ARP7 | actin-related protein 7 | chr3:22474298-22476000 FORWARD LENGTH=363	1203	10
AT5G17510	| unknown protein; BEST Arabidopsis thaliana protein match is: unknown protein (TAIR:AT3G03460; Has 1807 Blast hits to 1807 proteins in 277 species: Archae - 0; Bacteria - 0; Metazoa - 736; Fungi - 347; Plants - 385; Viruses - 0; Other Eukaryote	228	4		AT5G17510	| unknown protein; BEST Arabidopsis thaliana protein match is: unknown protein (TAIR:AT3G03460; Has 1807 Blast hits to 1807 proteins in 277 species: Archae - 0; Bacteria - 0; Metazoa - 736; Fungi - 347; Plants - 385; Viruses - 0; Other Eukaryote	619	6		AT5G55040	| DNA-binding bromodomain-containing protein | chr5:22327727-22331703 REVERSE LENGTH=916, | DNA-binding bromodomain-containing protein | chr5:22327727-22331703 REVERSE LENGTH=916	353	8		AT5G14170	CHC1 | SWIB/MDM2 domain superfamily protein | chr5:4568696-4570444 REVERSE LENGTH=534	186	3		AT1G18450	ATARP4, ARP4 | actin-related protein 4 | chr1:6348199-6351766 FORWARD LENGTH=441	239	4		AT5G17510	| unknown protein; BEST Arabidopsis thaliana protein match is: unknown protein (TAIR:AT3G03460; Has 1807 Blast hits to 1807 proteins in 277 species: Archae - 0; Bacteria - 0; Metazoa - 736; Fungi - 347; Plants - 385; Viruses - 0; Other Eukaryote	379	5		AT1G21700	ATSWI3C, CHB4, SWI3C | SWITCH/sucrose nonfermenting 3C | chr1:7620156-7623978 REVERSE LENGTH=807	887	8		AT5G55040	| DNA-binding bromodomain-containing protein | chr5:22327727-22331703 REVERSE LENGTH=916, | DNA-binding bromodomain-containing protein | chr5:22327727-22331703 REVERSE LENGTH=916	592	9
AT1G21700	ATSWI3C, CHB4, SWI3C | SWITCH/sucrose nonfermenting 3C | chr1:7620156-7623978 REVERSE LENGTH=807	216	4		AT5G55040	| DNA-binding bromodomain-containing protein | chr5:22327727-22331703 REVERSE LENGTH=916, | DNA-binding bromodomain-containing protein | chr5:22327727-22331703 REVERSE LENGTH=916	55	2		AT5G17510	| unknown protein; BEST Arabidopsis thaliana protein match is: unknown protein (TAIR:AT3G03460.1; Has 1807 Blast hits to 1807 proteins in 277 species: Archae - 0; Bacteria - 0; Metazoa - 736; Fungi - 347; Plants - 385; Viruses - 0; Other Eukaryote	304	7		AT1G20670	| DNA-binding bromodomain-containing protein | chr1:7164537-7167933 REVERSE LENGTH=652	155	3		AT5G55040	| DNA-binding bromodomain-containing protein | chr5:22327727-22331703 REVERSE LENGTH=916, | DNA-binding bromodomain-containing protein | chr5:22327727-22331703 REVERSE LENGTH=916	164	4		AT1G30580	| GTP binding | chr1:10831953-10835454 REVERSE LENGTH=394	154	5		AT5G55210	| unknown protein; FUNCTIONS IN: molecular_function unknown; INVOLVED IN: biological_process unknown; LOCATED IN: chloroplast; EXPRESSED IN: 23 plant structures; EXPRESSED DURING: 13 growth stages; BEST Arabidopsis thaliana protein match is: unknow	315	3		AT5G17510	| unknown protein; BEST Arabidopsis thaliana protein match is: unknown protein (TAIR:AT3G03460; Has 1807 Blast hits to 1807 proteins in 277 species: Archae - 0; Bacteria - 0; Metazoa - 736; Fungi - 347; Plants - 385; Viruses - 0; Other Eukaryote	1169	8
AT1G76380	| DNA-binding bromodomain-containing protein | chr1:28651416-28654536 REVERSE LENGTH=579, | DNA-binding bromodomain-containing protein | chr1:28651416-28654536 REVERSE LENGTH=580, | DNA-binding bromodomain-containing protein | chr1:28651416-28654536 REVERSE LENGTH=579	127	4							AT1G76380	| DNA-binding bromodomain-containing protein | chr1:28651416-28654536 REVERSE LENGTH=579, | DNA-binding bromodomain-containing protein | chr1:28651416-28654536 REVERSE LENGTH=580, | DNA-binding bromodomain-containing protein | chr1:28651416-28654536 REVERSE LENGTH=579	163	6							AT1G76380	| DNA-binding bromodomain-containing protein | chr1:28651416-28654536 REVERSE LENGTH=579, | DNA-binding bromodomain-containing protein | chr1:28651416-28654536 REVERSE LENGTH=580, | DNA-binding bromodomain-containing protein | chr1:28651416-28654536 REVERSE LENGTH=579	136	3		AT1G14210	| Ribonuclease T2 family protein | chr1:4856902-4857941 REVERSE LENGTH=247	198	4		AT5G55040	| DNA-binding bromodomain-containing protein | chr5:22327727-22331703 REVERSE LENGTH=916, | DNA-binding bromodomain-containing protein | chr5:22327727-22331703 REVERSE LENGTH=916	210	3		AT3G14240	| Subtilase family protein | chr3:4741637-4743964 REVERSE LENGTH=775	333	7
AT5G39570	| FUNCTIONS IN: molecular_function unknown; INVOLVED IN: biological_process unknown; LOCATED IN: cytosol, nucleus; EXPRESSED IN: 25 plant structures; EXPRESSED DURING: 14 growth stages; BEST Arabidopsis thaliana protein match is: glycine-rich prote	67	2							AT5G55210	| unknown protein; FUNCTIONS IN: molecular_function unknown; INVOLVED IN: biological_process unknown; LOCATED IN: chloroplast; EXPRESSED IN: 23 plant structures; EXPRESSED DURING: 13 growth stages; BEST Arabidopsis thaliana protein match is: unknow	316	3							AT5G55210	| unknown protein; FUNCTIONS IN: molecular_function unknown; INVOLVED IN: biological_process unknown; LOCATED IN: chloroplast; EXPRESSED IN: 23 plant structures; EXPRESSED DURING: 13 growth stages; BEST Arabidopsis thaliana protein match is: unknow	136	2		AT2G01520	MLP328 | MLP-like protein 328 | chr2:235992-236881 FORWARD LENGTH=151	313	4		AT4G22320	| unknown protein; FUNCTIONS IN: molecular_function unknown; INVOLVED IN: biological_process unknown; EXPRESSED IN: 24 plant structures; EXPRESSED DURING: 14 growth stages; BEST Arabidopsis thaliana protein match is: unknown protein (TAIR:AT5G55210	184	3		AT3G27660	OLEO4, OLE3 | oleosin 4 | chr3:10243851-10244821 FORWARD LENGTH=191	499	5
										AT1G01160	GIF2 | GRF1-interacting factor 2 | chr1:72583-73883 FORWARD LENGTH=195,GIF2 | GRF1-interacting factor 2 | chr1:72583-73883 FORWARD LENGTH=229	107	2												AT2G42500	PP2A-3 | protein phosphatase 2A-3 | chr2:17698099-17701226 REVERSE LENGTH=313,PP2A-3 | protein phosphatase 2A-3 | chr2:17698099-17701226 REVERSE LENGTH=266,PP2A-4 | protein phosphatase 2A-4 | chr3:21635503-21638911 REVERSE LENGTH=313	196	4		AT3G63490	| Ribosomal protein L1p/L10e family | chr3:23444269-23446020 FORWARD LENGTH=346, | Ribosomal protein L1p/L10e family | chr3:23444269-23445777 FORWARD LENGTH=291	157	3		AT5G40420	OLEO2, OLE2 | oleosin 2 | chr5:16173622-16174740 REVERSE LENGTH=199	499	4
										AT3G03460	| unknown protein; BEST Arabidopsis thaliana protein match is: unknown protein (TAIR:AT5G17510.1; Has 19732 Blast hits to 8747 proteins in 456 species: Archae - 0; Bacteria - 449; Metazoa - 7438; Fungi - 2099; Plants - 1550; Viruses - 53; Other Eu	95	2												AT5G23020	MAM-L, MAM3, IMS2 | 2-isopropylmalate synthase 2 | chr5:7718203-7721634 FORWARD LENGTH=503	169	4		AT5G14200	ATIMD1, IMD1 | isopropylmalate dehydrogenase 1 | chr5:4576220-4578111 FORWARD LENGTH=409, | isopropylmalate dehydrogenase 1 | chr5:4576220-4577962 FORWARD LENGTH=388	155	2		AT3G01890	| SWIB/MDM2 domain superfamily protein | chr3:310332-311772 FORWARD LENGTH=458	375	4
										AT5G11770	| NADH-ubiquinone oxidoreductase 20 kDa subunit, mitochondrial | chr5:3791148-3792929 REVERSE LENGTH=218	61	2												AT5G43830	| Aluminium induced protein with YGL and LRDR motifs | chr5:17622593-17624239 REVERSE LENGTH=251	259	4		AT4G02510	TOC159, TOC86, PPI2, TOC160, ATTOC159 | translocon at the outer envelope membrane of chloroplasts 159 | chr4:1104766-1109360 FORWARD LENGTH=1503	117	2		AT4G13670	PTAC5 | plastid transcriptionally active 5 | chr4:7948644-7950779 FORWARD LENGTH=387	348	4
										AT1G06680	PSBP-1, OEE2, PSII-P, OE23 | photosystem II subunit P-1 | chr1:2047940-2049186 FORWARD LENGTH=263,PSBP-1, OEE2, PSII-P | photosystem II subunit P-1 | chr1:2048076-2049186 FORWARD LENGTH=219	54	2												AT1G08830	CSD1 | copper/zinc superoxide dismutase 1 | chr1:2827700-2829053 FORWARD LENGTH=152,CSD1 | copper/zinc superoxide dismutase 1 | chr1:2827700-2829053 FORWARD LENGTH=152	187	3		AT2G44050	COS1 | 6,7-dimethyl-8-ribityllumazine synthase / DMRL synthase / lumazine synthase / riboflavin synthase | chr2:18224304-18225917 FORWARD LENGTH=227	117	2		AT1G76380	| DNA-binding bromodomain-containing protein | chr1:28651416-28654536 REVERSE LENGTH=579, | DNA-binding bromodomain-containing protein | chr1:28651416-28654536 REVERSE LENGTH=580, | DNA-binding bromodomain-containing protein | chr1:28651416-28654536 REVERSE LENGTH=579	87	4
																									AT1G10670	ACLA-1 | ATP-citrate lyase A-1 | chr1:3535787-3538098 FORWARD LENGTH=423,ACLA-1 | ATP-citrate lyase A-1 | chr1:3535787-3538098 FORWARD LENGTH=423,ACLA-1 | ATP-citrate lyase A-1 | chr1:3535787-3538098 FORWARD LENGTH=443,ACLA-1 | ATP-citrate lyase A-1 | chr1:3535787-3538098 FORWARD LENGTH=423,ACLA-2 | ATP-citrate lyase A-2 | chr1:22388691-22390993 REVERSE LENGTH=423	100	3		AT5G57290	| 60S acidic ribosomal protein family | chr5:23207049-23207835 REVERSE LENGTH=120, | 60S acidic ribosomal protein family | chr5:23207089-23207835 REVERSE LENGTH=89, | 60S acidic ribosomal protein family | chr5:23207049-23207835 REVERSE LENGTH=119	116	2		AT3G01570	| Oleosin family protein | chr3:222152-222778 REVERSE LENGTH=183	303	3
																									AT1G10840	TIF3H1 | translation initiation factor 3 subunit H1 | chr1:3607885-3610299 REVERSE LENGTH=337,TIF3H1 | translation initiation factor 3 subunit H1 | chr1:3607885-3609657 REVERSE LENGTH=250	95	3		AT1G69740	HEMB1 | Aldolase superfamily protein | chr1:26232197-26234713 FORWARD LENGTH=430,HEMB1 | Aldolase superfamily protein | chr1:26232197-26234713 FORWARD LENGTH=430	105	2		AT2G41475	| Embryo-specific protein 3, (ATS3 | chr2:17295259-17296329 REVERSE LENGTH=179	220	3
																									AT1G17100	| SOUL heme-binding family protein | chr1:5844766-5845539 FORWARD LENGTH=232	137	3		AT2G44160	MTHFR2 | methylenetetrahydrofolate reductase 2 | chr2:18262301-18265185 FORWARD LENGTH=594	94	2		AT5G03740	HD2C, HDT3 | histone deacetylase 2C | chr5:981994-983961 FORWARD LENGTH=294	213	3
																									AT1G70830	MLP28 | MLP-like protein 28 | chr1:26710203-26711395 REVERSE LENGTH=335,MLP28 | MLP-like protein 28 | chr1:26710203-26711250 REVERSE LENGTH=288	122	3		AT2G37040	PAL1, ATPAL1 | PHE ammonia lyase 1 | chr2:15557602-15560237 REVERSE LENGTH=725	91	2		AT5G3772	ALY4 | ALWAYS EARLY 4 | chr5:14981805-14983978 REVERSE LENGTH=288,ALY4 | ALWAYS EARLY 4 | chr5:14981805-14983978 REVERSE LENGTH=280	127	3
																									AT1G70830	MLP28 | MLP-like protein 28 | chr1:26710203-26711395 REVERSE LENGTH=201,MLP28 | MLP-like protein 28 | chr1:26710203-26711395 REVERSE LENGTH=173,MLP34 | MLP-like protein 34 | chr1:26715429-26716744 REVERSE LENGTH=316,MLP34 | MLP-like protein 34 | chr1:26715673-26716744 REVERSE LENGTH=236,MLP34 | MLP-like protein 34 | chr1:26715429-26716744 REVERSE LENGTH=316	122	3		AT1G48600	PMEAMT, AtPMEAMT | S-adenosyl-L-methionine-dependent methyltransferases superfamily protein | chr1:17966448-17969077 FORWARD LENGTH=475,PMEAMT, AtPMEAMT | S-adenosyl-L-methionine-dependent methyltransferases superfamily protein | chr1:17966074-17969077 FORWARD LENGTH=491	90	2		AT1G64330	| myosin heavy chain-related | chr1:23872172-23873970 FORWARD LENGTH=555	105	3
																									AT2G19570	CDA1, AT-CDA1, DESZ | cytidine deaminase 1 | chr2:8470598-8471503 REVERSE LENGTH=301	71	3		AT1G73230	| Nascent polypeptide-associated complex NAC | chr1:27540506-27541364 REVERSE LENGTH=165	90	2		AT3G56150	EIF3C, ATEIF3C-1, EIF3C-1, ATTIF3C1, TIF3C1 | eukaryotic translation initiation factor 3C | chr3:20833790-20836820 REVERSE LENGTH=900,EIF3C | eukaryotic translation initiation factor 3C | chr3:20833790-20836820 REVERSE LENGTH=900	95	3
																									AT4G02290	AtGH9B13, GH9B13 | glycosyl hydrolase 9B13 | chr4:1002654-1005125 REVERSE LENGTH=516	105	3		AT5G23020	MAM-L, MAM3, IMS2 | 2-isopropylmalate synthase 2 | chr5:7718203-7721634 FORWARD LENGTH=503	87	2		AT5G5847	TAF15b | TBP-associated factor 15B | chr5:23638566-23640854 REVERSE LENGTH=422,TAF15b | TBP-associated factor 15B | chr5:23638566-23640854 REVERSE LENGTH=422	93	3
																									AT5G05730	ASA1, TRP5, AMT1, WEI2, JDL1 | anthranilate synthase alpha subunit 1 | chr5:1719740-1722811 REVERSE LENGTH=595,ASA1 | anthranilate synthase alpha subunit 1 | chr5:1719740-1722811 REVERSE LENGTH=624	87	3		AT2G14120	DRP3B | dynamin related protein | chr2:5954253-5960015 REVERSE LENGTH=780,DRP3B | dynamin related protein | chr2:5954253-5960015 REVERSE LENGTH=780,DRP3B | dynamin related protein | chr2:5954253-5960015 REVERSE LENGTH=809,ADL2, DRP3A | dynamin-related protein 3A | chr4:16161073-16166587 FORWARD LENGTH=808,DRP3A | dynamin-related protein 3A | chr4:16161073-16166587 FORWARD LENGTH=809	75	2		AT3G03460	| unknown protein; BEST Arabidopsis thaliana protein match is: unknown protein (TAIR:AT5G17510; Has 19732 Blast hits to 8747 proteins in 456 species: Archae - 0; Bacteria - 449; Metazoa - 7438; Fungi - 2099; Plants - 1550; Viruses - 53; Other Eu	134	2
																									AT5G09700	| Glycosyl hydrolase family protein | chr5:3003720-3005566 REVERSE LENGTH=526,XYL4, ATBXL4 | beta-D-xylosidase 4 | chr5:25810227-25813309 REVERSE LENGTH=784	111	3		AT2G27100	SE | C2H2 zinc-finger protein SERRATE (SE | chr2:11572587-11576357 FORWARD LENGTH=720	69	2		AT4G21620	| glycine-rich protein | chr4:11491519-11491914 FORWARD LENGTH=131, | glycine-rich protein | chr4:11491519-11491914 FORWARD LENGTH=98	119	2
																									AT5G55040	| DNA-binding bromodomain-containing protein | chr5:22327727-22331703 REVERSE LENGTH=916, | DNA-binding bromodomain-containing protein | chr5:22327727-22331703 REVERSE LENGTH=916	126	2		AT1G32990	PRPL11 | plastid ribosomal protein l11 | chr1:11955827-11957139 FORWARD LENGTH=222	67	2		AT1G72440	EDA25, SWA2 | CCAAT-binding factor | chr1:27268325-27273596 REVERSE LENGTH=1043	94	2
																									AT3G01890	| SWIB/MDM2 domain superfamily protein | chr3:310332-311772 FORWARD LENGTH=458	68	2		AT3G14240	| Subtilase family protein | chr3:4741637-4743964 REVERSE LENGTH=775	60	2		AT2G40360	| Transducin/WD40 repeat-like superfamily protein | chr2:16853123-16856635 REVERSE LENGTH=753	94	2
																									AT5G55210	| unknown protein; FUNCTIONS IN: molecular_function unknown; INVOLVED IN: biological_process unknown; LOCATED IN: chloroplast; EXPRESSED IN: 23 plant structures; EXPRESSED DURING: 13 growth stages; BEST Arabidopsis thaliana protein match is: unknow	115	2							AT5G22650	HD2B, HDT02, HDT2, ATHD2B, HDA4, HD2, ATHD2 | histone deacetylase 2B | chr5:7534120-7536054 FORWARD LENGTH=306,HD2B, HDT02, HDT2, ATHD2B, HDA4, HD2 | histone deacetylase 2B | chr5:7534120-7536054 FORWARD LENGTH=305	94	2
																									AT1G02170	LOL3, ATMCPB1, MCP1B, ATMC1, MC1 | metacaspase 1 | chr1:411883-413426 FORWARD LENGTH=367	68	2							AT5G04280	| RNA-binding (RRM/RBD/RNP motifs family protein with retrovirus zinc finger-like domain | chr5:1192461-1195413 FORWARD LENGTH=310	90	2
																									AT1G09310	| Protein of unknown function, DUF538 | chr1:3009109-3009648 FORWARD LENGTH=179	49	2							AT1G20920	| P-loop containing nucleoside triphosphate hydrolases superfamily protein | chr1:7285342-7288842 FORWARD LENGTH=1166, | P-loop containing nucleoside triphosphate hydrolases superfamily protein | chr1:7286356-7288842 FORWARD LENGTH=828	74	2
																									AT1G12010	| 2-oxoglutarate (2OG and Fe(II-dependent oxygenase superfamily protein | chr1:4056274-4057670 FORWARD LENGTH=320	65	2							AT1G06110	SKIP16 | SKP1/ASK-interacting protein 16 | chr1:1853237-1854938 REVERSE LENGTH=436	72	2
																									AT1G13950	EIF-5A, ELF5A-1, ATELF5A-1, EIF5A | eukaryotic elongation factor 5A-1 | chr1:4773631-4774668 FORWARD LENGTH=158,FBR12, ATELF5A-2, ELF5A-2 | Eukaryotic translation initiation factor 5A-1 (eIF-5A 1 protein | chr1:9205968-9207098 FORWARD LENGTH=159,FBR12, ATELF5A-2, ELF5A-2 | Eukaryotic translation initiation factor 5A-1 (eIF-5A 1 protein | chr1:9205968-9207013 FORWARD LENGTH=138	156	2							AT2G43030	| Ribosomal protein L3 family protein | chr2:17894898-17895713 FORWARD LENGTH=271	69	2
																									AT1G14810	| semialdehyde dehydrogenase family protein | chr1:5102684-5104633 REVERSE LENGTH=375	107	2							AT5G65720	ATNIFS1, NIFS1, NFS1, ATNFS1 | nitrogen fixation S (NIFS-like 1 | chr5:26296349-26297710 FORWARD LENGTH=453	69	2
																									AT1G17720	ATB BETA | Protein phosphatase 2A, regulatory subunit PR55 | chr1:6093949-6098065 REVERSE LENGTH=501,ATB BETA | Protein phosphatase 2A, regulatory subunit PR55 | chr1:6093949-6098065 REVERSE LENGTH=500	92	2							AT5G25980	TGG2, BGLU37 | glucoside glucohydrolase 2 | chr5:9072730-9075143 FORWARD LENGTH=467,TGG2, BGLU37 | glucoside glucohydrolase 2 | chr5:9072730-9075477 FORWARD LENGTH=547,TGG2, BGLU37 | glucoside glucohydrolase 2 | chr5:9072730-9075143 FORWARD LENGTH=467	68	2
																									AT1G18500	MAML-4, IPMS1 | methylthioalkylmalate synthase-like 4 | chr1:6369347-6372861 FORWARD LENGTH=631,IMS1, MAML-3, IPMS2 | 2-isopropylmalate synthase 1 | chr1:27842258-27845566 FORWARD LENGTH=631	108	2							AT4G27740	| Yippee family putative zinc-binding protein | chr4:13839148-13839616 FORWARD LENGTH=105	66	2
																									AT1G20450	LTI29, LTI45, ERD10 | Dehydrin family protein | chr1:7088235-7089107 REVERSE LENGTH=260,LTI29, LTI45, ERD10 | Dehydrin family protein | chr1:7088235-7089107 REVERSE LENGTH=259	94	2							AT5G01590	| unknown protein; FUNCTIONS IN: molecular_function unknown; INVOLVED IN: biological_process unknown; LOCATED IN: chloroplast, chloroplast envelope; EXPRESSED IN: 22 plant structures; EXPRESSED DURING: 13 growth stages; Has 60 Blast hits to 59 prot	59	2
																									AT1G23820	SPDS1 | spermidine synthase 1 | chr1:8420278-8422724 FORWARD LENGTH=378,SPDS1 | spermidine synthase 1 | chr1:8420278-8422480 FORWARD LENGTH=327	68	2							AT1G02780	emb2386 | Ribosomal protein L19e family protein | chr1:608120-609391 REVERSE LENGTH=214, | Ribosomal protein L19e family protein | chr4:979391-980640 REVERSE LENGTH=208	49	2
																									AT1G29900	CARB | carbamoyl phosphate synthetase B | chr1:10468164-10471976 FORWARD LENGTH=1187	56	2
																									AT1G48600	PMEAMT, AtPMEAMT | S-adenosyl-L-methionine-dependent methyltransferases superfamily protein | chr1:17966448-17969077 FORWARD LENGTH=475,PMEAMT, AtPMEAMT | S-adenosyl-L-methionine-dependent methyltransferases superfamily protein | chr1:17966074-17969077 FORWARD LENGTH=491	51	2
																									AT1G50200	ALATS, ACD | Alanyl-tRNA synthetase | chr1:18591429-18598311 REVERSE LENGTH=1003,ALATS | Alanyl-tRNA synthetase | chr1:18591429-18598167 REVERSE LENGTH=963	114	2
																									AT1G63660	| GMP synthase (glutamine-hydrolyzing, putative / glutamine amidotransferase, putative | chr1:23604127-23607080 REVERSE LENGTH=534, | GMP synthase (glutamine-hydrolyzing, putative / glutamine amidotransferase, putative | chr1:23604874-23607080 REVERSE LENGTH=434	84	2
																									AT1G66240	ATX1, ATATX1 | homolog of anti-oxidant 1 | chr1:24686445-24687327 REVERSE LENGTH=106,ATX1, ATATX1 | homolog of anti-oxidant 1 | chr1:24686445-24686832 REVERSE LENGTH=66	153	2
																									AT1G76680	OPR1, ATOPR1 | 12-oxophytodienoate reductase 1 | chr1:28776982-28778271 FORWARD LENGTH=372,OPR1 | 12-oxophytodienoate reductase 1 | chr1:28776982-28778271 FORWARD LENGTH=397,OPR2, ATOPR2 | 12-oxophytodienoate reductase 2 | chr1:28778976-28780355 FORWARD LENGTH=374	61	2
																									AT1G78370	ATGSTU20, GSTU20 | glutathione S-transferase TAU 20 | chr1:29484428-29485204 REVERSE LENGTH=217	78	2
																									AT2G05840	PAA2 | 20S proteasome subunit PAA2 | chr2:2234226-2236053 FORWARD LENGTH=246,PAA2 | 20S proteasome subunit PAA2 | chr2:2234226-2235973 FORWARD LENGTH=220	66	2
																									AT2G17130	IDH2, IDH-II | isocitrate dehydrogenase subunit 2 | chr2:7461062-7462466 REVERSE LENGTH=367,IDH2, IDH-II | isocitrate dehydrogenase subunit 2 | chr2:7461062-7462466 REVERSE LENGTH=363,IDH1, IDH-I | isocitrate dehydrogenase 1 | chr4:16774494-16776233 REVERSE LENGTH=367	77	2
																									AT2G20610	SUR1, HLS3, RTY, ALF1, RTY1 | Tyrosine transaminase family protein | chr2:8878150-8880298 REVERSE LENGTH=462,SUR1, HLS3, RTY, ALF1, RTY1 | Tyrosine transaminase family protein | chr2:8878308-8880298 REVERSE LENGTH=436	53	2
																									AT2G21160	| Translocon-associated protein (TRAP, alpha subunit | chr2:9068428-9070207 FORWARD LENGTH=258, | Translocon-associated protein (TRAP, alpha subunit | chr2:9068428-9070310 FORWARD LENGTH=188	110	2
																									AT2G41680	NTRC | NADPH-dependent thioredoxin reductase C | chr2:17376349-17379028 REVERSE LENGTH=529	48	2
																									AT2G43910	ATHOL1, HOL1 | HARMLESS TO OZONE LAYER 1 | chr2:18184658-18186951 REVERSE LENGTH=227,ATHOL1, HOL1 | HARMLESS TO OZONE LAYER 1 | chr2:18184596-18186951 REVERSE LENGTH=246	83	2
																									AT3G02760	| Class II aaRS and biotin synthetases superfamily protein | chr3:597588-600650 REVERSE LENGTH=883	58	2
																									AT3G09680	| Ribosomal protein S12/S23 family protein | chr3:2969197-2970291 REVERSE LENGTH=142, | Ribosomal protein S12/S23 family protein | chr5:693280-694396 REVERSE LENGTH=142	105	2
																									AT3G12490	ATCYSB, ATCYS6, CYSB | cystatin B | chr3:3960523-3961777 REVERSE LENGTH=201,ATCYSB, ATCYS6, CYSB | cystatin B | chr3:3960523-3961876 REVERSE LENGTH=234	116	2
																									AT3G17970	atToc64-III, TOC64-III | translocon at the outer membrane of chloroplasts 64-III | chr3:6148030-6151794 FORWARD LENGTH=589	52	2
																									AT3G22110	PAC1 | 20S proteasome alpha subunit C1 | chr3:7792819-7793571 REVERSE LENGTH=250	103	2
																									AT3G29090	PME31, ATPME31 | pectin methylesterase 31 | chr3:11073804-11075335 FORWARD LENGTH=317	72	2
																									AT3G46000	ADF2 | actin depolymerizing factor 2 | chr3:16907743-16908822 REVERSE LENGTH=137	65	2
																									AT3G46740	TOC75-III, MAR1 | translocon at the outer envelope membrane of chloroplasts 75-III | chr3:17216104-17219296 REVERSE LENGTH=818	84	2
																									AT3G54050	HCEF1 | high cyclic electron flow 1 | chr3:20016951-20018527 FORWARD LENGTH=417,HCEF1 | high cyclic electron flow 1 | chr3:20016951-20018527 FORWARD LENGTH=417	65	2
																									AT3G57290	EIF3E, TIF3E1, ATEIF3E-1, INT-6, ATINT6, INT6 | eukaryotic translation initiation factor 3E | chr3:21196786-21199073 REVERSE LENGTH=441	56	2
																									AT4G00570	NAD-ME2 | NAD-dependent malic enzyme 2 | chr4:242817-246522 REVERSE LENGTH=607	69	2
																									AT4G00850	GIF3 | GRF1-interacting factor 3 | chr4:357675-358928 FORWARD LENGTH=223	82	2
																									AT4G13670	PTAC5 | plastid transcriptionally active 5 | chr4:7948644-7950779 FORWARD LENGTH=387	64	2
																									AT4G22670	AtHip1, HIP1, TPR11 | HSP70-interacting protein 1 | chr4:11918236-11920671 FORWARD LENGTH=441	86	2
																									AT4G23600	CORI3, JR2 | Tyrosine transaminase family protein | chr4:12310657-12312885 FORWARD LENGTH=422,CORI3, JR2 | Tyrosine transaminase family protein | chr4:12311379-12312885 FORWARD LENGTH=318,CORI3, JR2 | Tyrosine transaminase family protein | chr4:12310657-12312733 FORWARD LENGTH=380	62	2
																									AT4G31120	SKB1, ATPRMT5 | SHK1 binding protein 1 | chr4:15132185-15136568 REVERSE LENGTH=642,PRMT5 | SHK1 binding protein 1 | chr4:15132538-15136568 REVERSE LENGTH=584	60	2
																									AT4G33250	EIF3K, TIF3K1, ATTIF3K1 | eukaryotic translation initiation factor 3K | chr4:16039066-16040617 REVERSE LENGTH=226	84	2
																									AT5G01210	| HXXXD-type acyl-transferase family protein | chr5:84554-85981 FORWARD LENGTH=475	67	2
																									AT5G08590	ASK2, SNRK2-1, SNRK2, SRK2G | SNF1-related protein kinase 2 | chr5:2783537-2785869 FORWARD LENGTH=353,SNRK2-5, SNRK2.5, SRK2H | SNF1-related protein kinase 2.5 | chr5:25481631-25483495 REVERSE LENGTH=360	77	2
																									AT5G09900	EMB2107, RPN5A, MSA | 26S proteasome regulatory subunit, putative (RPN5 | chr5:3089462-3092434 REVERSE LENGTH=442,EMB2107, RPN5A, MSA | 26S proteasome regulatory subunit, putative (RPN5 | chr5:3089462-3092434 REVERSE LENGTH=442,EMB2107, RPN5A, MSA | 26S proteasome regulatory subunit, putative (RPN5 | chr5:3089406-3092434 REVERSE LENGTH=462,RPN5B | regulatory particle non-ATPase subunit 5B | chr5:…	66	2
																									AT5G14250	COP13, CSN3, FUS11 | Proteasome component (PCI domain protein | chr5:4597970-4600561 FORWARD LENGTH=429,COP13, CSN3, FUS11 | Proteasome component (PCI domain protein | chr5:4597970-4599986 FORWARD LENGTH=356	56	2
																									AT5G16390	CAC1, CAC1A, BCCP, BCCP1 | chloroplastic acetylcoenzyme A carboxylase 1 | chr5:5361098-5363020 REVERSE LENGTH=280,CAC1, CAC1A, BCCP, BCCP1, CAC1-A, BCCP-1 | chloroplastic acetylcoenzyme A carboxylase 1 | chr5:5361554-5363020 REVERSE LENGTH=254	78	2

## Sheet: Data S2
IP/MS data from the 35S:GFP-AN3 line, filtered against GFP control line
SWI/SNF subunits are shown in bold
Rep.1					Rep.2
Accession	Description	Score	No. of unique peptides		Accession	Description	Score	No. of unique peptides
AT5G28640	AN3, GIF, GIF1, ATGIF1 | SSXT family protein | chr5:10647831-10649620 REVERSE LENGTH=210	1571	7		AT5G28640	AN3, GIF, GIF1, ATGIF1 | SSXT family protein | chr5:10647831-10649620 REVERSE LENGTH=210	2628	15
AT2G28290	SYD, CHR3 | P-loop containing nucleoside triphosphate hydrolases superfamily protein | chr2:12056771-12072950 FORWARD LENGTH=3574,SYD, CHR3 | P-loop containing nucleoside triphosphate hydrolases superfamily protein | chr2:12056771-12072950 FORWARD LENGTH=3529,SYD, CHR3 | P-loop containing nucleoside triphosphate hydrolases superfamily protein | chr2:12056771-12072950 FORWARD LENGTH=3543	166	4		AT2G46020	CHR2, ATBRM, BRM, CHA2 | transcription regulatory protein SNF2, putative | chr2:18923304-18931769 FORWARD LENGTH=2192,CHR2, ATBRM, BRM, CHA2 | transcription regulatory protein SNF2, putative | chr2:18923304-18931769 FORWARD LENGTH=2193	551	6
AT4G34430	CHB3, ATSWI3D | DNA-binding family protein | chr4:16461069-16464993 FORWARD LENGTH=985,CHB3, ATSWI3D | DNA-binding family protein | chr4:16461069-16464993 FORWARD LENGTH=985,CHB3, ATSWI3D | DNA-binding family protein | chr4:16461069-16464993 FORWARD LENGTH=983,CHB3, ATSWI3D | DNA-binding family protein | chr4:16461069-16464993 FORWARD LENGTH=986	107	3		AT2G28290	SYD, CHR3 | P-loop containing nucleoside triphosphate hydrolases superfamily protein | chr2:12056771-12072950 FORWARD LENGTH=3574,SYD, CHR3 | P-loop containing nucleoside triphosphate hydrolases superfamily protein | chr2:12056771-12072950 FORWARD LENGTH=3529,SYD, CHR3 | P-loop containing nucleoside triphosphate hydrolases superfamily protein | chr2:12056771-12072950 FORWARD LENGTH=3543	367	6
AT1G18450	ATARP4, ARP4 | actin-related protein 4 | chr1:6348199-6351766 FORWARD LENGTH=441	123	2		AT4G34430	CHB3, ATSWI3D | DNA-binding family protein | chr4:16461069-16464993 FORWARD LENGTH=985,CHB3, ATSWI3D | DNA-binding family protein | chr4:16461069-16464993 FORWARD LENGTH=985,CHB3, ATSWI3D | DNA-binding family protein | chr4:16461069-16464993 FORWARD LENGTH=983,CHB3, ATSWI3D | DNA-binding family protein | chr4:16461069-16464993 FORWARD LENGTH=986	317	6
AT4G20260	ATPCAP1, PCAP1 | plasma-membrane associated cation-binding protein 1 | chr4:10941593-10943227 FORWARD LENGTH=225,ATPCAP1, PCAP1 | plasma-membrane associated cation-binding protein 1 | chr4:10941593-10943227 FORWARD LENGTH=225,ATPCAP1, PCAP1 | plasma-membrane associated cation-binding protein 1 | chr4:10941593-10943227 FORWARD LENGTH=225,ATPCAP1, PCAP1 | plasma-membrane associated cation-binding p…	109	2		AT1G18450	ATARP4, ARP4 | actin-related protein 4 | chr1:6348199-6351766 FORWARD LENGTH=441	255	5
AT2G46020	CHR2, ATBRM, BRM, CHA2 | transcription regulatory protein SNF2, putative | chr2:18923304-18931769 FORWARD LENGTH=2192,CHR2, ATBRM, BRM, CHA2 | transcription regulatory protein SNF2, putative | chr2:18923304-18931769 FORWARD LENGTH=2193	107	2		AT3G60830	ATARP7, ARP7 | actin-related protein 7 | chr3:22474298-22476000 FORWARD LENGTH=363	230	4
AT5G14170	CHC1 | SWIB/MDM2 domain superfamily protein | chr5:4568696-4570444 REVERSE LENGTH=534	78	2		AT5G14170	CHC1 | SWIB/MDM2 domain superfamily protein | chr5:4568696-4570444 REVERSE LENGTH=534	111	3
					AT5G17510	| unknown protein; BEST Arabidopsis thaliana protein match is: unknown protein (TAIR:AT3G03460.1); Has 1807 Blast hits to 1807 proteins in 277 species: Archae - 0; Bacteria - 0; Metazoa - 736; Fungi - 347; Plants - 385; Viruses - 0; Other Eukaryote	103	2
					AT5G07980	| dentin sialophosphoprotein-related | chr5:2549432-2554669 REVERSE LENGTH=1501	87	2
					AT3G22990	LFR | ARM repeat superfamily protein | chr3:8164015-8166145 FORWARD LENGTH=460	86	2

## Sheet: Data S3
IP/MS data from the SWP73B-YFP line, filtered against GFP control line
SWI/SNF subunits are shown in bold
Rep.1					Rep.2
Accession	Description	Score	No. of unique peptides		Accession	Description	Score	No. of unique peptides
AT2G28290	SYD, CHR3 | P-loop containing nucleoside triphosphate hydrolases superfamily protein | chr2:12056771-12072950 FORWARD LENGTH=3574,SYD, CHR3 | P-loop containing nucleoside triphosphate hydrolases superfamily protein | chr2:12056771-12072950 FORWARD LENGTH=3529,SYD, CHR3 | P-loop containing nucleoside triphosphate hydrolases superfamily protein | chr2:12056771-12072950 FORWARD LENGTH=3543	2306	19		AT2G28290	SYD, CHR3 | P-loop containing nucleoside triphosphate hydrolases superfamily protein | chr2:12056771-12072950 FORWARD LENGTH=3574,SYD, CHR3 | P-loop containing nucleoside triphosphate hydrolases superfamily protein | chr2:12056771-12072950 FORWARD LENGTH=3529,SYD, CHR3 | P-loop containing nucleoside triphosphate hydrolases superfamily protein | chr2:12056771-12072950 FORWARD LENGTH=3543	1872	16
AT5G14170	CHC1 | SWIB/MDM2 domain superfamily protein | chr5:4568696-4570444 REVERSE LENGTH=534	3061	14		AT5G14170	CHC1 | SWIB/MDM2 domain superfamily protein | chr5:4568696-4570444 REVERSE LENGTH=534	2799	12
AT2G46020	CHR2, ATBRM, BRM, CHA2 | transcription regulatory protein SNF2, putative | chr2:18923304-18931769 FORWARD LENGTH=2192,CHR2, ATBRM, BRM, CHA2 | transcription regulatory protein SNF2, putative | chr2:18923304-18931769 FORWARD LENGTH=2193	871	9		AT2G46020	CHR2, ATBRM, BRM, CHA2 | transcription regulatory protein SNF2, putative | chr2:18923304-18931769 FORWARD LENGTH=2192,CHR2, ATBRM, BRM, CHA2 | transcription regulatory protein SNF2, putative | chr2:18923304-18931769 FORWARD LENGTH=2193	1089	12
AT4G34430	CHB3, ATSWI3D | DNA-binding family protein | chr4:16461069-16464993 FORWARD LENGTH=985,CHB3, ATSWI3D | DNA-binding family protein | chr4:16461069-16464993 FORWARD LENGTH=985,CHB3, ATSWI3D | DNA-binding family protein | chr4:16461069-16464993 FORWARD LENGTH=983,CHB3, ATSWI3D | DNA-binding family protein | chr4:16461069-16464993 FORWARD LENGTH=986	1123	7		AT4G34430	CHB3, ATSWI3D | DNA-binding family protein | chr4:16461069-16464993 FORWARD LENGTH=985,CHB3, ATSWI3D | DNA-binding family protein | chr4:16461069-16464993 FORWARD LENGTH=985,CHB3, ATSWI3D | DNA-binding family protein | chr4:16461069-16464993 FORWARD LENGTH=983,CHB3, ATSWI3D | DNA-binding family protein | chr4:16461069-16464993 FORWARD LENGTH=986	1370	9
AT3G60830	ATARP7, ARP7 | actin-related protein 7 | chr3:22474298-22476000 FORWARD LENGTH=363	738	6		AT1G21700	ATSWI3C, CHB4, SWI3C | SWITCH/sucrose nonfermenting 3C | chr1:7620156-7623978 REVERSE LENGTH=807	716	6
AT5G07980	| dentin sialophosphoprotein-related | chr5:2549432-2554669 REVERSE LENGTH=1501	595	5		AT3G60830	ATARP7, ARP7 | actin-related protein 7 | chr3:22474298-22476000 FORWARD LENGTH=363	648	5
AT1G21700	ATSWI3C, CHB4, SWI3C | SWITCH/sucrose nonfermenting 3C | chr1:7620156-7623978 REVERSE LENGTH=807	571	5		AT5G07940	| BEST Arabidopsis thaliana protein match is: dentin sialophosphoprotein-related (TAIR:AT5G07980; Has 1906 Blast hits to 1127 proteins in 203 species: Archae - 2; Bacteria - 210; Metazoa - 401; Fungi - 205; Plants - 136; Viruses - 0; Other Eukar, | FUNCTIONS IN: molecular_function unknown; INVOLVED IN: biological_process unknown; LOCATED IN: cellular_component unknown; EXPRESSED IN: pollen tube; …	246	3
AT5G17510	| unknown protein; BEST Arabidopsis thaliana protein match is: unknown protein (TAIR:AT3G03460; Has 1807 Blast hits to 1807 proteins in 277 species: Archae - 0; Bacteria - 0; Metazoa - 736; Fungi - 347; Plants - 385; Viruses - 0; Other Eukaryote	403	4		AT3G06010	ATCHR12 | Homeotic gene regulator | chr3:1802435-1807284 REVERSE LENGTH=1102	334	2
AT1G20670	| DNA-binding bromodomain-containing protein | chr1:7164537-7167933 REVERSE LENGTH=652	445	4		AT5G17510	| unknown protein; BEST Arabidopsis thaliana protein match is: unknown protein (TAIR:AT3G03460; Has 1807 Blast hits to 1807 proteins in 277 species: Archae - 0; Bacteria - 0; Metazoa - 736; Fungi - 347; Plants - 385; Viruses - 0; Other Eukaryote	298	2
AT3G17590	BSH, CHE1 | transcription regulatory protein SNF5, putative (BSH | chr3:6017313-6019591 REVERSE LENGTH=240,BSH | transcription regulatory protein SNF5, putative (BSH | chr3:6017313-6019591 REVERSE LENGTH=242	312	3		AT1G20670	| DNA-binding bromodomain-containing protein | chr1:7164537-7167933 REVERSE LENGTH=652	281	2
AT4G28520	CRU3, CRC | cruciferin 3 | chr4:14087596-14089617 FORWARD LENGTH=524,CRU3, CRC | cruciferin 3 | chr4:14087596-14089229 FORWARD LENGTH=394,CRU3, CRC | cruciferin 3 | chr4:14087596-14089617 FORWARD LENGTH=453,CRU3, CRC | cruciferin 3 | chr4:14087596-14089229 FORWARD LENGTH=396	335	3		AT4G28520	CRU3, CRC | cruciferin 3 | chr4:14087596-14089617 FORWARD LENGTH=524,CRU3, CRC | cruciferin 3 | chr4:14087596-14089229 FORWARD LENGTH=394,CRU3, CRC | cruciferin 3 | chr4:14087596-14089617 FORWARD LENGTH=453,CRU3, CRC | cruciferin 3 | chr4:14087596-14089229 FORWARD LENGTH=396	272	2
AT3G28940	| AIG2-like (avirulence induced gene family protein | chr3:10968324-10969311 REVERSE LENGTH=169	185	2		AT1G18450	ATARP4, ARP4 | actin-related protein 4 | chr1:6348199-6351766 FORWARD LENGTH=441	197	2
AT2G33610	ATSWI3B, CHB2, SWI3B | switch subunit 3 | chr2:14229023-14231149 FORWARD LENGTH=469	227	2		AT2G47620	ATSWI3A, CHB1, SWI3A | SWITCH/sucrose nonfermenting 3A | chr2:19532034-19534251 FORWARD LENGTH=512	184	2
AT2G43030	| Ribosomal protein L3 family protein | chr2:17894898-17895713 FORWARD LENGTH=271	149	2		AT4G39680	| SAP domain-containing protein | chr4:18414604-18416938 REVERSE LENGTH=633, | SAP domain-containing protein | chr4:18414604-18416938 REVERSE LENGTH=633	171	2
AT4G39330	ATCAD9, CAD9 | cinnamyl alcohol dehydrogenase 9 | chr4:18291268-18292772 FORWARD LENGTH=360,ATCAD9, CAD9 | cinnamyl alcohol dehydrogenase 9 | chr4:18291268-18292740 FORWARD LENGTH=311	180	2
AT5G07970	| dentin sialophosphoprotein-related | chr5:2544126-2547916 REVERSE LENGTH=1097	144	2
AT1G18450	ATARP4, ARP4 | actin-related protein 4 | chr1:6348199-6351766 FORWARD LENGTH=441	152	2

## Sheet: Data S4
IP/MS data from the BDH2-GFP line, filtered against GFP control line
SWI/SNF subunits are shown in bold
Rep.1					Rep.2
Accession	Description	Score	No. of unique peptides		Accession	Description	Score	No. of unique peptides
AT2G46020	CHR2, ATBRM, BRM, CHA2 | transcription regulatory protein SNF2, putative | chr2:18923304-18931769 FORWARD LENGTH=2192,CHR2, ATBRM, BRM, CHA2 | transcription regulatory protein SNF2, putative | chr2:18923304-18931769 FORWARD LENGTH=2193	3627	37		AT2G46020	CHR2, ATBRM, BRM, CHA2 | transcription regulatory protein SNF2, putative | chr2:18923304-18931769 FORWARD LENGTH=2192,CHR2, ATBRM, BRM, CHA2 | transcription regulatory protein SNF2, putative | chr2:18923304-18931769 FORWARD LENGTH=2193	4402	46
AT2G28290	SYD, CHR3 | P-loop containing nucleoside triphosphate hydrolases superfamily protein | chr2:12056771-12072950 FORWARD LENGTH=3574,SYD, CHR3 | P-loop containing nucleoside triphosphate hydrolases superfamily protein | chr2:12056771-12072950 FORWARD LENGTH=3529,SYD, CHR3 | P-loop containing nucleoside triphosphate hydrolases superfamily protein | chr2:12056771-12072950 FORWARD LENGTH=3543	2820	32		AT2G28290	SYD, CHR3 | P-loop containing nucleoside triphosphate hydrolases superfamily protein | chr2:12056771-12072950 FORWARD LENGTH=3574,SYD, CHR3 | P-loop containing nucleoside triphosphate hydrolases superfamily protein | chr2:12056771-12072950 FORWARD LENGTH=3529,SYD, CHR3 | P-loop containing nucleoside triphosphate hydrolases superfamily protein | chr2:12056771-12072950 FORWARD LENGTH=3543	3173	43
AT4G34430	CHB3, ATSWI3D | DNA-binding family protein | chr4:16461069-16464993 FORWARD LENGTH=985,CHB3, ATSWI3D | DNA-binding family protein | chr4:16461069-16464993 FORWARD LENGTH=985,CHB3, ATSWI3D | DNA-binding family protein | chr4:16461069-16464993 FORWARD LENGTH=983,CHB3, ATSWI3D | DNA-binding family protein | chr4:16461069-16464993 FORWARD LENGTH=986	1906	25		AT4G34430	CHB3, ATSWI3D | DNA-binding family protein | chr4:16461069-16464993 FORWARD LENGTH=985,CHB3, ATSWI3D | DNA-binding family protein | chr4:16461069-16464993 FORWARD LENGTH=985,CHB3, ATSWI3D | DNA-binding family protein | chr4:16461069-16464993 FORWARD LENGTH=983,CHB3, ATSWI3D | DNA-binding family protein | chr4:16461069-16464993 FORWARD LENGTH=986	2051	25
AT1G18450	ATARP4, ARP4 | actin-related protein 4 | chr1:6348199-6351766 FORWARD LENGTH=441	2190	17		AT5G07980	| dentin sialophosphoprotein-related | chr5:2549432-2554669 REVERSE LENGTH=1501	1278	19
AT3G60830	ATARP7, ARP7 | actin-related protein 7 | chr3:22474298-22476000 FORWARD LENGTH=363	1979	14		AT1G18450	ATARP4, ARP4 | actin-related protein 4 | chr1:6348199-6351766 FORWARD LENGTH=441	2203	18
AT5G14170	CHC1 | SWIB/MDM2 domain superfamily protein | chr5:4568696-4570444 REVERSE LENGTH=534	1560	13		AT5G14170	CHC1 | SWIB/MDM2 domain superfamily protein | chr5:4568696-4570444 REVERSE LENGTH=534	2311	17
AT5G07980	| dentin sialophosphoprotein-related | chr5:2549432-2554669 REVERSE LENGTH=1501	733	12		AT1G20670	| DNA-binding bromodomain-containing protein | chr1:7164537-7167933 REVERSE LENGTH=652	1159	16
AT1G21700	ATSWI3C, CHB4, SWI3C | SWITCH/sucrose nonfermenting 3C | chr1:7620156-7623978 REVERSE LENGTH=807	1097	11		AT3G60830	ATARP7, ARP7 | actin-related protein 7 | chr3:22474298-22476000 FORWARD LENGTH=363	1631	14
AT1G20670	| DNA-binding bromodomain-containing protein | chr1:7164537-7167933 REVERSE LENGTH=652	1091	10		AT1G21700	ATSWI3C, CHB4, SWI3C | SWITCH/sucrose nonfermenting 3C | chr1:7620156-7623978 REVERSE LENGTH=807	1201	12
AT5G07940	| BEST Arabidopsis thaliana protein match is: dentin sialophosphoprotein-related (TAIR:AT5G07980.1); Has 1906 Blast hits to 1127 proteins in 203 species: Archae - 2; Bacteria - 210; Metazoa - 401; Fungi - 205; Plants - 136; Viruses - 0; Other Eukar, | FUNCTIONS IN: molecular_function unknown; INVOLVED IN: biological_process unknown; LOCATED IN: cellular_component unknown; EXPRESSED IN: pollen tub…	648	10		AT3G06010	ATCHR12 | Homeotic gene regulator | chr3:1802435-1807284 REVERSE LENGTH=1102	924	11
AT2G47620	ATSWI3A, CHB1, SWI3A | SWITCH/sucrose nonfermenting 3A | chr2:19532034-19534251 FORWARD LENGTH=512	499	9		AT5G07970	| dentin sialophosphoprotein-related | chr5:2544126-2547916 REVERSE LENGTH=1097	439	11
AT5G55210	| unknown protein; FUNCTIONS IN: molecular_function unknown; INVOLVED IN: biological_process unknown; LOCATED IN: chloroplast; EXPRESSED IN: 23 plant structures; EXPRESSED DURING: 13 growth stages; BEST Arabidopsis thaliana protein match is: unknow	2295	8		AT2G47620	ATSWI3A, CHB1, SWI3A | SWITCH/sucrose nonfermenting 3A | chr2:19532034-19534251 FORWARD LENGTH=512	666	10
AT3G22990	LFR | ARM repeat superfamily protein | chr3:8164015-8166145 FORWARD LENGTH=460	685	8		AT5G07940	| BEST Arabidopsis thaliana protein match is: dentin sialophosphoprotein-related (TAIR:AT5G07980.1); Has 1906 Blast hits to 1127 proteins in 203 species: Archae - 2; Bacteria - 210; Metazoa - 401; Fungi - 205; Plants - 136; Viruses - 0; Other Eukar, | FUNCTIONS IN: molecular_function unknown; INVOLVED IN: biological_process unknown; LOCATED IN: cellular_component unknown; EXPRESSED IN: pollen tub…	628	10
AT3G06010	ATCHR12 | Homeotic gene regulator | chr3:1802435-1807284 REVERSE LENGTH=1102	461	8		AT3G22990	LFR | ARM repeat superfamily protein | chr3:8164015-8166145 FORWARD LENGTH=460	882	8
AT5G17510	| unknown protein; BEST Arabidopsis thaliana protein match is: unknown protein (TAIR:AT3G03460.1); Has 1807 Blast hits to 1807 proteins in 277 species: Archae - 0; Bacteria - 0; Metazoa - 736; Fungi - 347; Plants - 385; Viruses - 0; Other Eukaryote	483	6		AT2G33610	ATSWI3B, CHB2, SWI3B | switch subunit 3 | chr2:14229023-14231149 FORWARD LENGTH=469	534	8
AT2G33610	ATSWI3B, CHB2, SWI3B | switch subunit 3 | chr2:14229023-14231149 FORWARD LENGTH=469	344	6		AT5G55210	| unknown protein; FUNCTIONS IN: molecular_function unknown; INVOLVED IN: biological_process unknown; LOCATED IN: chloroplast; EXPRESSED IN: 23 plant structures; EXPRESSED DURING: 13 growth stages; BEST Arabidopsis thaliana protein match is: unknow	3161	7
AT3G56150	EIF3C, ATEIF3C-1, EIF3C-1, ATTIF3C1, TIF3C1 | eukaryotic translation initiation factor 3C | chr3:20833790-20836820 REVERSE LENGTH=900,EIF3C | eukaryotic translation initiation factor 3C | chr3:20833790-20836820 REVERSE LENGTH=900	280	5		AT5G55040	| DNA-binding bromodomain-containing protein | chr5:22327727-22331703 REVERSE LENGTH=916, | DNA-binding bromodomain-containing protein | chr5:22327727-22331703 REVERSE LENGTH=916	377	6
AT5G07970	| dentin sialophosphoprotein-related | chr5:2544126-2547916 REVERSE LENGTH=1097	211	5		AT4G02510	TOC159, TOC86, PPI2, TOC160, ATTOC159 | translocon at the outer envelope membrane of chloroplasts 159 | chr4:1104766-1109360 FORWARD LENGTH=1503	359	6
AT1G50620	| RING/FYVE/PHD zinc finger superfamily protein | chr1:18748537-18751005 FORWARD LENGTH=629	218	4		AT1G49760	PAB8, PABP8 | poly(A) binding protein 8 | chr1:18416740-18419753 FORWARD LENGTH=671,PAB8 | poly(A) binding protein 8 | chr1:18416740-18419753 FORWARD LENGTH=671	244	6
AT4G31880	| LOCATED IN: cytosol, chloroplast; EXPRESSED IN: 24 plant structures; EXPRESSED DURING: 14 growth stages; BEST Arabidopsis thaliana protein match is: Tudor/PWWP/MBT superfamily protein (TAIR:AT1G15940.1); Has 137162 Blast hits to 70781 proteins in, | LOCATED IN: cytosol; EXPRESSED IN: 24 plant structures; EXPRESSED DURING: 14 growth stages; BEST Arabidopsis thaliana protein match is: Tudor/PWWP/…	134	4		AT5G17510	| unknown protein; BEST Arabidopsis thaliana protein match is: unknown protein (TAIR:AT3G03460.1); Has 1807 Blast hits to 1807 proteins in 277 species: Archae - 0; Bacteria - 0; Metazoa - 736; Fungi - 347; Plants - 385; Viruses - 0; Other Eukaryote	714	5
AT1G32730	| unknown protein; LOCATED IN: chloroplast; EXPRESSED IN: 12 plant structures; EXPRESSED DURING: 6 growth stages; CONTAINS InterPro DOMAIN/s: Protein of unknown function DUF702 (InterPro:IPR007818); Has 120 Blast hits to 118 proteins in 39 species:	126	4		AT1G48630	RACK1B_AT | receptor for activated C kinase 1B | chr1:17981977-17983268 REVERSE LENGTH=326,RACK1C_AT | receptor for activated C kinase 1C | chr3:6211109-6212371 REVERSE LENGTH=326	194	5
AT1G30580	| GTP binding | chr1:10831953-10835454 REVERSE LENGTH=394	248	3		AT3G56150	EIF3C, ATEIF3C-1, EIF3C-1, ATTIF3C1, TIF3C1 | eukaryotic translation initiation factor 3C | chr3:20833790-20836820 REVERSE LENGTH=900,EIF3C | eukaryotic translation initiation factor 3C | chr3:20833790-20836820 REVERSE LENGTH=900	329	4
AT5G39570	| FUNCTIONS IN: molecular_function unknown; INVOLVED IN: biological_process unknown; LOCATED IN: cytosol, nucleus; EXPRESSED IN: 25 plant structures; EXPRESSED DURING: 14 growth stages; BEST Arabidopsis thaliana protein match is: glycine-rich prote	247	3		AT1G73230	| Nascent polypeptide-associated complex NAC | chr1:27540506-27541364 REVERSE LENGTH=165	297	4
AT5G55040	| DNA-binding bromodomain-containing protein | chr5:22327727-22331703 REVERSE LENGTH=916, | DNA-binding bromodomain-containing protein | chr5:22327727-22331703 REVERSE LENGTH=916	236	3		AT1G32990	PRPL11 | plastid ribosomal protein l11 | chr1:11955827-11957139 FORWARD LENGTH=222	216	4
AT4G39680	| SAP domain-containing protein | chr4:18414604-18416938 REVERSE LENGTH=633, | SAP domain-containing protein | chr4:18414604-18416938 REVERSE LENGTH=633	222	3		AT3G52100	| RING/FYVE/PHD-type zinc finger family protein | chr3:19319343-19322773 FORWARD LENGTH=696	197	4
AT3G01890	| SWIB/MDM2 domain superfamily protein | chr3:310332-311772 FORWARD LENGTH=458	171	3		AT1G02780	emb2386 | Ribosomal protein L19e family protein | chr1:608120-609391 REVERSE LENGTH=214, | Ribosomal protein L19e family protein | chr3:5708982-5710249 FORWARD LENGTH=209, | Ribosomal protein L19e family protein | chr4:979391-980640 REVERSE LENGTH=208	190	4
AT4G02510	TOC159, TOC86, PPI2, TOC160, ATTOC159 | translocon at the outer envelope membrane of chloroplasts 159 | chr4:1104766-1109360 FORWARD LENGTH=1503	165	3		AT3G63490	| Ribosomal protein L1p/L10e family | chr3:23444269-23446020 FORWARD LENGTH=346, | Ribosomal protein L1p/L10e family | chr3:23444269-23445777 FORWARD LENGTH=291	185	4
AT1G02780	emb2386 | Ribosomal protein L19e family protein | chr1:608120-609391 REVERSE LENGTH=214, | Ribosomal protein L19e family protein | chr3:5708982-5710249 FORWARD LENGTH=209, | Ribosomal protein L19e family protein | chr4:979391-980640 REVERSE LENGTH=208	141	3		AT5G39570	| FUNCTIONS IN: molecular_function unknown; INVOLVED IN: biological_process unknown; LOCATED IN: cytosol, nucleus; EXPRESSED IN: 25 plant structures; EXPRESSED DURING: 14 growth stages; BEST Arabidopsis thaliana protein match is: glycine-rich prote	184	4
AT2G46280	TRIP-1, TIF3I1 | TGF-beta receptor interacting protein 1 | chr2:19003656-19005393 REVERSE LENGTH=328,TRIP-1, TIF3I1 | TGF-beta receptor interacting protein 1 | chr2:19003656-19005393 REVERSE LENGTH=328,TRIP-1, TIF3I1 | TGF-beta receptor interacting protein 1 | chr2:19004179-19005393 REVERSE LENGTH=254, | Transducin/WD40 repeat-like superfamily protein | chr2:19005910-19007797 REVERSE LENGTH=355	138	3		AT4G34110	PAB2, PABP2, ATPAB2 | poly(A) binding protein 2 | chr4:16336732-16339892 FORWARD LENGTH=629	174	4
AT1G10840	TIF3H1 | translation initiation factor 3 subunit H1 | chr1:3607885-3610299 REVERSE LENGTH=337,TIF3H1 | translation initiation factor 3 subunit H1 | chr1:3607885-3609657 REVERSE LENGTH=250	110	3		AT5G13510	| Ribosomal protein L10 family protein | chr5:4341294-4341956 FORWARD LENGTH=220	168	4
AT3G52100	| RING/FYVE/PHD-type zinc finger family protein | chr3:19319343-19322773 FORWARD LENGTH=696	103	3		AT1G32440	PKp3 | plastidial pyruvate kinase 3 | chr1:11712205-11714963 FORWARD LENGTH=571,PKP1, PKP-BETA1, PKP2 | plastidic pyruvate kinase beta subunit 1 | chr5:21463680-21466612 FORWARD LENGTH=579	168	4
AT3G14240	| Subtilase family protein | chr3:4741637-4743964 REVERSE LENGTH=775	100	3		AT1G24510	| TCP-1/cpn60 chaperonin family protein | chr1:8685504-8688101 REVERSE LENGTH=535, | TCP-1/cpn60 chaperonin family protein | chr1:8685504-8687660 REVERSE LENGTH=459	152	4
AT5G64110	| Peroxidase superfamily protein | chr5:25654575-25655946 REVERSE LENGTH=330	94	3		AT2G23350	PAB4, PABP4 | poly(A) binding protein 4 | chr2:9943209-9946041 FORWARD LENGTH=662	147	4
AT1G76380	| DNA-binding bromodomain-containing protein | chr1:28651416-28654536 REVERSE LENGTH=579, | DNA-binding bromodomain-containing protein | chr1:28651416-28654536 REVERSE LENGTH=580, | DNA-binding bromodomain-containing protein | chr1:28651416-28654536 REVERSE LENGTH=579	92	3		AT5G13630	GUN5, CCH, CHLH, CCH1, ABAR | magnesium-chelatase subunit chlH, chloroplast, putative / Mg-protoporphyrin IX chelatase, putative (CHLH) | chr5:4387567-4392082 REVERSE LENGTH=1381,GUN5, CCH, CHLH, CCH1, ABAR | magnesium-chelatase subunit chlH, chloroplast, putative / Mg-protoporphyrin IX chelatase, putative (CHLH) | chr5:4387920-4392082 REVERSE LENGTH=1263	138	4
AT1G24510	| TCP-1/cpn60 chaperonin family protein | chr1:8685504-8688101 REVERSE LENGTH=535, | TCP-1/cpn60 chaperonin family protein | chr1:8685504-8687660 REVERSE LENGTH=459	92	3		AT1G10840	TIF3H1 | translation initiation factor 3 subunit H1 | chr1:3607885-3610299 REVERSE LENGTH=337,TIF3H1 | translation initiation factor 3 subunit H1 | chr1:3607885-3609657 REVERSE LENGTH=250	127	4
AT1G58025	| DNA-binding bromodomain-containing protein | chr1:21458219-21461757 REVERSE LENGTH=572, | DNA-binding bromodomain-containing protein | chr1:21457755-21461757 REVERSE LENGTH=582, | DNA-binding bromodomain-containing protein | chr1:21458219-21461757 REVERSE LENGTH=573	90	3		AT4G16155	| dihydrolipoyl dehydrogenases | chr4:9153570-9157322 REVERSE LENGTH=630	106	4
AT3G54540	ATGCN4, GCN4 | general control non-repressible 4 | chr3:20190393-20192564 FORWARD LENGTH=723	89	3		AT2G27730	| copper ion binding | chr2:11820056-11820867 REVERSE LENGTH=113	427	3
AT1G02690	IMPA-6 | importin alpha isoform 6 | chr1:584397-587036 FORWARD LENGTH=538,IMPA-6 | importin alpha isoform 6 | chr1:584397-587036 FORWARD LENGTH=539,AT-IMP, ATKAP ALPHA, AIMP ALPHA, IMPA-1, IMPA1 | importin alpha isoform 1 | chr3:2120559-2123555 FORWARD LENGTH=532,AT-IMP, ATKAP ALPHA, AIMP ALPHA | importin alpha isoform 1 | chr3:2120559-2123555 FORWARD LENGTH=532	79	3		AT5G09510	| Ribosomal protein S19 family protein | chr5:2955698-2956554 REVERSE LENGTH=152, | Ribosomal protein S19 family protein | chr5:2955698-2956353 REVERSE LENGTH=118	257	3
AT2G27730	| copper ion binding | chr2:11820056-11820867 REVERSE LENGTH=113	289	2		AT1G04270	RPS15 | cytosolic ribosomal protein S15 | chr1:1141852-1142960 REVERSE LENGTH=152,RPS15 | cytosolic ribosomal protein S15 | chr1:1141852-1142960 REVERSE LENGTH=151	249	3
AT3G15360	ATHM4, TRX-M4, ATM4 | thioredoxin M-type 4 | chr3:5188448-5189457 FORWARD LENGTH=193	184	2		AT3G17590	BSH, CHE1 | transcription regulatory protein SNF5, putative (BSH) | chr3:6017313-6019591 REVERSE LENGTH=240,BSH | transcription regulatory protein SNF5, putative (BSH) | chr3:6017313-6019591 REVERSE LENGTH=242	228	3
AT3G17590	BSH, CHE1 | transcription regulatory protein SNF5, putative (BSH) | chr3:6017313-6019591 REVERSE LENGTH=240,BSH | transcription regulatory protein SNF5, putative (BSH) | chr3:6017313-6019591 REVERSE LENGTH=242	158	2		AT1G17880	BTF3, ATBTF3 | basic transcription factor 3 | chr1:6152572-6153425 REVERSE LENGTH=165	222	3
AT1G61790	| Oligosaccharyltransferase complex/magnesium transporter family protein | chr1:22814390-22815430 FORWARD LENGTH=346	154	2		AT5G43010	RPT4A | regulatory particle triple-A ATPase 4A | chr5:17248563-17251014 REVERSE LENGTH=399	167	3
AT5G40200	DegP9 | DegP protease 9 | chr5:16070402-16073101 FORWARD LENGTH=592	154	2		AT1G50200	ALATS, ACD | Alanyl-tRNA synthetase | chr1:18591429-18598311 REVERSE LENGTH=1003,ALATS | Alanyl-tRNA synthetase | chr1:18591429-18598167 REVERSE LENGTH=963	164	3
AT3G13860	HSP60-3A | heat shock protein 60-3A | chr3:4561704-4565133 REVERSE LENGTH=572	137	2		AT2G46280	TRIP-1, TIF3I1 | TGF-beta receptor interacting protein 1 | chr2:19003656-19005393 REVERSE LENGTH=328,TRIP-1, TIF3I1 | TGF-beta receptor interacting protein 1 | chr2:19003656-19005393 REVERSE LENGTH=328,TRIP-1, TIF3I1 | TGF-beta receptor interacting protein 1 | chr2:19004179-19005393 REVERSE LENGTH=254, | Transducin/WD40 repeat-like superfamily protein | chr2:19005910-19007797 REVERSE LENGTH=355	161	3
AT4G33250	EIF3K, TIF3K1, ATTIF3K1 | eukaryotic translation initiation factor 3K | chr4:16039066-16040617 REVERSE LENGTH=226	116	2		AT1G76380	| DNA-binding bromodomain-containing protein | chr1:28651416-28654536 REVERSE LENGTH=579, | DNA-binding bromodomain-containing protein | chr1:28651416-28654536 REVERSE LENGTH=580, | DNA-binding bromodomain-containing protein | chr1:28651416-28654536 REVERSE LENGTH=579	156	3
AT1G26570	UGD1, ATUGD1 | UDP-glucose dehydrogenase 1 | chr1:9182801-9184246 FORWARD LENGTH=481	115	2		AT1G02690	IMPA-6 | importin alpha isoform 6 | chr1:584397-587036 FORWARD LENGTH=538,IMPA-6 | importin alpha isoform 6 | chr1:584397-587036 FORWARD LENGTH=539,AT-IMP, ATKAP ALPHA, AIMP ALPHA, IMPA-1, IMPA1 | importin alpha isoform 1 | chr3:2120559-2123555 FORWARD LENGTH=532,AT-IMP, ATKAP ALPHA, AIMP ALPHA | importin alpha isoform 1 | chr3:2120559-2123555 FORWARD LENGTH=532	138	3
AT1G66260	| RNA-binding (RRM/RBD/RNP motifs) family protein | chr1:24695895-24697883 REVERSE LENGTH=295, | RNA-binding (RRM/RBD/RNP motifs) family protein | chr1:24695895-24697883 REVERSE LENGTH=295	113	2		AT3G63410	APG1, VTE3, IEP37, E37 | S-adenosyl-L-methionine-dependent methyltransferases superfamily protein | chr3:23415816-23417002 REVERSE LENGTH=338	136	3
AT3G49140	| Pentatricopeptide repeat (PPR) superfamily protein | chr3:18212187-18215557 REVERSE LENGTH=499	112	2		AT2G45710	| Zinc-binding ribosomal protein family protein | chr2:18831243-18831999 FORWARD LENGTH=84,ARS27A, RS27A | ribosomal protein S27 | chr3:22611710-22612632 FORWARD LENGTH=86	128	3
AT3G58660	| Ribosomal protein L1p/L10e family | chr3:21701574-21702914 FORWARD LENGTH=446	111	2		ATCG00780	RPL14 | ribosomal protein L14 | chrC:80696-81064 REVERSE LENGTH=122	119	3
AT2G37220	| RNA-binding (RRM/RBD/RNP motifs) family protein | chr2:15634980-15636331 REVERSE LENGTH=289	106	2		AT1G50620	| RING/FYVE/PHD zinc finger superfamily protein | chr1:18748537-18751005 FORWARD LENGTH=629	117	3
AT4G34110	PAB2, PABP2, ATPAB2 | poly(A) binding protein 2 | chr4:16336732-16339892 FORWARD LENGTH=629	104	2		AT1G29900	CARB | carbamoyl phosphate synthetase B | chr1:10468164-10471976 FORWARD LENGTH=1187	110	3
AT5G43010	RPT4A | regulatory particle triple-A ATPase 4A | chr5:17248563-17251014 REVERSE LENGTH=399	93	2		AT1G01620	PIP1C, TMP-B, PIP1;3 | plasma membrane intrinsic protein 1C | chr1:225986-227176 REVERSE LENGTH=286	103	3
AT1G06500	| unknown protein; Has 25 Blast hits to 25 proteins in 10 species: Archae - 0; Bacteria - 0; Metazoa - 0; Fungi - 0; Plants - 25; Viruses - 0; Other Eukaryotes - 0 (source: NCBI BLink). | chr1:1990176-1990586 FORWARD LENGTH=136, | unknown protein; FUNCTIONS IN: molecular_function unknown; INVOLVED IN: biological_process unknown; LOCATED IN: cellular_component unknown; EXPRESSED IN: 22 plant struc…	92	2		AT1G23820	SPDS1 | spermidine synthase 1 | chr1:8420278-8422724 FORWARD LENGTH=378,SPDS1 | spermidine synthase 1 | chr1:8420278-8422480 FORWARD LENGTH=327	102	3
AT5G60790	ATGCN1, GCN1 | ABC transporter family protein | chr5:24453760-24455767 REVERSE LENGTH=595	91	2		AT5G47190	| Ribosomal protein L19 family protein | chr5:19164432-19166064 REVERSE LENGTH=229	100	3
AT3G06730	TRX P, TRX z | Thioredoxin z | chr3:2124276-2125845 FORWARD LENGTH=183	86	2		AT1G01090	PDH-E1 ALPHA | pyruvate dehydrogenase E1 alpha | chr1:47705-49166 REVERSE LENGTH=428	99	3
AT5G19310	| Homeotic gene regulator | chr5:6498906-6503432 FORWARD LENGTH=1064	82	2		AT1G08520	ALB1, ALB-1V, V157, PDE166, CHLD | ALBINA 1 | chr1:2696538-2700819 FORWARD LENGTH=760	88	3
AT5G14520	| pescadillo-related | chr5:4680789-4684330 REVERSE LENGTH=590	81	2		AT3G16950	LPD1, ptlpd1 | lipoamide dehydrogenase 1 | chr3:5786761-5790383 REVERSE LENGTH=570,LPD1, ptlpd1 | lipoamide dehydrogenase 1 | chr3:5786508-5790383 REVERSE LENGTH=623	83	3
AT5G45930	CHLI2, CHL I2, CHLI-2 | magnesium chelatase i2 | chr5:18628095-18629565 FORWARD LENGTH=418	80	2		AT2G05840	PAA2 | 20S proteasome subunit PAA2 | chr2:2234226-2236053 FORWARD LENGTH=246,PAA2 | 20S proteasome subunit PAA2 | chr2:2234226-2235973 FORWARD LENGTH=220	77	3
AT1G18500	MAML-4, IPMS1 | methylthioalkylmalate synthase-like 4 | chr1:6369347-6372861 FORWARD LENGTH=631,IMS1, MAML-3, IPMS2 | 2-isopropylmalate synthase 1 | chr1:27842258-27845566 FORWARD LENGTH=631	73	2		AT4G24770	RBP31, ATRBP31, CP31, ATRBP33 | 31-kDa RNA binding protein | chr4:12766223-12767952 REVERSE LENGTH=329	70	3
AT5G47930	| Zinc-binding ribosomal protein family protein | chr5:19406423-19407329 REVERSE LENGTH=84	73	2		AT3G44590	| 60S acidic ribosomal protein family | chr3:16163983-16164658 FORWARD LENGTH=111, | 60S acidic ribosomal protein family | chr3:16163983-16164658 FORWARD LENGTH=111	237	2
AT3G15640	| Rubredoxin-like superfamily protein | chr3:5299273-5301371 FORWARD LENGTH=176, | Rubredoxin-like superfamily protein | chr3:5299273-5301371 FORWARD LENGTH=175	72	2		AT2G17390	AKR2B | ankyrin repeat-containing 2B | chr2:7555870-7557743 FORWARD LENGTH=344	205	2
AT3G03340	UNE6 | LUC7 related protein | chr3:786439-789762 FORWARD LENGTH=402, | LUC7 related protein | chr5:5749849-5753415 FORWARD LENGTH=404	61	2		AT4G22670	AtHip1, HIP1, TPR11 | HSP70-interacting protein 1 | chr4:11918236-11920671 FORWARD LENGTH=441	188	2
AT5G67630	| P-loop containing nucleoside triphosphate hydrolases superfamily protein | chr5:26967535-26969306 REVERSE LENGTH=469	61	2		AT2G37220	| RNA-binding (RRM/RBD/RNP motifs) family protein | chr2:15634980-15636331 REVERSE LENGTH=289	182	2
AT2G43030	| Ribosomal protein L3 family protein | chr2:17894898-17895713 FORWARD LENGTH=271	60	2		AT3G63160	| FUNCTIONS IN: molecular_function unknown; INVOLVED IN: biological_process unknown; LOCATED IN: chloroplast outer membrane, thylakoid, chloroplast thylakoid membrane, chloroplast, chloroplast envelope; EXPRESSED IN: 21 plant structures; EXPRESSED	181	2
AT1G01090	PDH-E1 ALPHA | pyruvate dehydrogenase E1 alpha | chr1:47705-49166 REVERSE LENGTH=428	56	2		AT3G17820	ATGSKB6, GLN1.3, GLN1;3 | glutamine synthetase 1.3 | chr3:6097503-6099408 FORWARD LENGTH=354	171	2
AT3G63410	APG1, VTE3, IEP37, E37 | S-adenosyl-L-methionine-dependent methyltransferases superfamily protein | chr3:23415816-23417002 REVERSE LENGTH=338	53	2		AT1G09590	| Translation protein SH3-like family protein | chr1:3106549-3107606 FORWARD LENGTH=164, | Translation protein SH3-like family protein | chr1:3136407-3137430 REVERSE LENGTH=164, | Translation protein SH3-like family protein | chr1:21355567-21356364 FORWARD LENGTH=164, | Translation protein SH3-like family protein | chr1:21430034-21430827 REVERSE LENGTH=164	171	2
AT1G73230	| Nascent polypeptide-associated complex NAC | chr1:27540506-27541364 REVERSE LENGTH=165	50	2		AT2G33800	| Ribosomal protein S5 family protein | chr2:14300925-14302352 REVERSE LENGTH=303	168	2
AT1G48600	PMEAMT, AtPMEAMT | S-adenosyl-L-methionine-dependent methyltransferases superfamily protein | chr1:17966448-17969077 FORWARD LENGTH=475,PMEAMT, AtPMEAMT | S-adenosyl-L-methionine-dependent methyltransferases superfamily protein | chr1:17966074-17969077 FORWARD LENGTH=491	48	2		AT3G25920	RPL15 | ribosomal protein L15 | chr3:9491268-9492558 REVERSE LENGTH=277	162	2
					AT2G43030	| Ribosomal protein L3 family protein | chr2:17894898-17895713 FORWARD LENGTH=271	157	2
					AT4G39680	| SAP domain-containing protein | chr4:18414604-18416938 REVERSE LENGTH=633, | SAP domain-containing protein | chr4:18414604-18416938 REVERSE LENGTH=633	154	2
					AT1G30580	| GTP binding | chr1:10831953-10835454 REVERSE LENGTH=394	152	2
					AT3G13860	HSP60-3A | heat shock protein 60-3A | chr3:4561704-4565133 REVERSE LENGTH=572	140	2
					AT1G45000	| AAA-type ATPase family protein | chr1:17009220-17011607 FORWARD LENGTH=399, | AAA-type ATPase family protein | chr1:17009220-17011607 FORWARD LENGTH=335	137	2
					AT5G43970	TOM22-V, TOM9-2, ATTOM22-V | translocase of outer membrane 22-V | chr5:17692888-17693187 FORWARD LENGTH=99	135	2
					AT1G06680	PSBP-1, OEE2, PSII-P, OE23 | photosystem II subunit P-1 | chr1:2047940-2049186 FORWARD LENGTH=263,PSBP-1, OEE2, PSII-P | photosystem II subunit P-1 | chr1:2048076-2049186 FORWARD LENGTH=219	125	2
					AT4G31880	| LOCATED IN: cytosol, chloroplast; EXPRESSED IN: 24 plant structures; EXPRESSED DURING: 14 growth stages; BEST Arabidopsis thaliana protein match is: Tudor/PWWP/MBT superfamily protein (TAIR:AT1G15940.1); Has 137162 Blast hits to 70781 proteins in, | LOCATED IN: cytosol; EXPRESSED IN: 24 plant structures; EXPRESSED DURING: 14 growth stages; BEST Arabidopsis thaliana protein match is: Tudor/PWWP/…	125	2
					AT5G19310	| Homeotic gene regulator | chr5:6498906-6503432 FORWARD LENGTH=1064	125	2
					AT1G69740	HEMB1 | Aldolase superfamily protein | chr1:26232197-26234713 FORWARD LENGTH=430,HEMB1 | Aldolase superfamily protein | chr1:26232197-26234713 FORWARD LENGTH=430	124	2
					AT1G20450	LTI29, LTI45, ERD10 | Dehydrin family protein | chr1:7088235-7089107 REVERSE LENGTH=260,LTI29, LTI45, ERD10 | Dehydrin family protein | chr1:7088235-7089107 REVERSE LENGTH=259	123	2
					AT3G01890	| SWIB/MDM2 domain superfamily protein | chr3:310332-311772 FORWARD LENGTH=458	114	2
					AT1G58025	| DNA-binding bromodomain-containing protein | chr1:21458219-21461757 REVERSE LENGTH=572, | DNA-binding bromodomain-containing protein | chr1:21457755-21461757 REVERSE LENGTH=582, | DNA-binding bromodomain-containing protein | chr1:21458219-21461757 REVERSE LENGTH=573	109	2
					AT1G01160	GIF2 | GRF1-interacting factor 2 | chr1:72583-73883 FORWARD LENGTH=195,GIF2 | GRF1-interacting factor 2 | chr1:72583-73883 FORWARD LENGTH=229	108	2
					AT1G79040	PSBR | photosystem II subunit R | chr1:29736085-29736781 FORWARD LENGTH=140	108	2
					AT2G44050	COS1 | 6,7-dimethyl-8-ribityllumazine synthase / DMRL synthase / lumazine synthase / riboflavin synthase | chr2:18224304-18225917 FORWARD LENGTH=227	106	2
					AT4G26270	PFK3 | phosphofructokinase 3 | chr4:13301094-13304030 REVERSE LENGTH=489,PFK1 | phosphofructokinase 1 | chr4:14403621-14406071 REVERSE LENGTH=473,PFK7 | phosphofructokinase 7 | chr5:22924311-22926728 FORWARD LENGTH=485	103	2
					AT3G46740	TOC75-III, MAR1 | translocon at the outer envelope membrane of chloroplasts 75-III | chr3:17216104-17219296 REVERSE LENGTH=818	101	2
					AT5G54600	| Translation protein SH3-like family protein | chr5:22183046-22184403 FORWARD LENGTH=198	100	2
					AT1G14810	| semialdehyde dehydrogenase family protein | chr1:5102684-5104633 REVERSE LENGTH=375	99	2
					AT3G51190	| Ribosomal protein L2 family | chr3:19016606-19017547 REVERSE LENGTH=260	99	2
					AT1G20020	ATLFNR2, FNR2 | ferredoxin-NADP(+)-oxidoreductase 2 | chr1:6942851-6944868 FORWARD LENGTH=369,ATLFNR2 | ferredoxin-NADP(+)-oxidoreductase 2 | chr1:6942851-6944868 FORWARD LENGTH=350,ATLFNR2 | ferredoxin-NADP(+)-oxidoreductase 2 | chr1:6942851-6944868 FORWARD LENGTH=369	96	2
					AT4G23895	| Pleckstrin homology (PH) domain-containing protein | chr4:12422883-12426318 FORWARD LENGTH=467, | Nucleoside diphosphate kinase family protein | chr4:12424505-12426318 FORWARD LENGTH=237	93	2
					AT1G74970	RPS9, TWN3 | ribosomal protein S9 | chr1:28157761-28159202 REVERSE LENGTH=208	93	2
					AT1G70410	ATBCA4, BCA4, CA4 | beta carbonic anhydrase 4 | chr1:26534167-26536505 REVERSE LENGTH=258,ATBCA4, BCA4 | beta carbonic anhydrase 4 | chr1:26534167-26537457 REVERSE LENGTH=280,ATBCA4, BCA4 | beta carbonic anhydrase 4 | chr1:26534167-26536505 REVERSE LENGTH=258	88	2
					AT3G05900	| neurofilament protein-related | chr3:1761408-1763854 REVERSE LENGTH=673	87	2
					AT1G16470	PAB1 | proteasome subunit PAB1 | chr1:5623122-5625439 FORWARD LENGTH=235,PAB1 | proteasome subunit PAB1 | chr1:5623122-5625439 FORWARD LENGTH=235, | N-terminal nucleophile aminohydrolases (Ntn hydrolases) superfamily protein | chr1:29796286-29798240 REVERSE LENGTH=235, | N-terminal nucleophile aminohydrolases (Ntn hydrolases) superfamily protein | chr1:29796286-29798240 REVERSE LENGTH=235, | N-te…	87	2
					AT1G61790	| Oligosaccharyltransferase complex/magnesium transporter family protein | chr1:22814390-22815430 FORWARD LENGTH=346	86	2
					AT5G20920	EIF2 BETA, EMB1401 | eukaryotic translation initiation factor 2 beta subunit | chr5:7094994-7096661 REVERSE LENGTH=268,EIF2 BETA | eukaryotic translation initiation factor 2 beta subunit | chr5:7094994-7096661 REVERSE LENGTH=267,EIF2 BETA | eukaryotic translation initiation factor 2 beta subunit | chr5:7094994-7096661 REVERSE LENGTH=268	85	2
					AT5G14320	| Ribosomal protein S13/S18 family | chr5:4617839-4618772 REVERSE LENGTH=169, | Ribosomal protein S13/S18 family | chr5:4618189-4618772 REVERSE LENGTH=128	83	2
					AT3G22630	PBD1, PRCGB | 20S proteasome beta subunit D1 | chr3:8009709-8010774 REVERSE LENGTH=204,PBD2 | 20S proteasome beta subunit D2 | chr4:8500398-8502058 FORWARD LENGTH=199,PBD2 | 20S proteasome beta subunit D2 | chr4:8500398-8502058 FORWARD LENGTH=215	83	2
					ATCG01130	YCF1.2 | Ycf1 protein | chrC:123884-129244 REVERSE LENGTH=1786	81	2
					AT2G41740	VLN2, ATVLN2 | villin 2 | chr2:17410962-17416878 REVERSE LENGTH=976	80	2
					AT4G00850	GIF3 | GRF1-interacting factor 3 | chr4:357675-358928 FORWARD LENGTH=223	79	2
					AT1G47980	| unknown protein; FUNCTIONS IN: molecular_function unknown; INVOLVED IN: biological_process unknown; LOCATED IN: endomembrane system; EXPRESSED IN: 6 plant structures; EXPRESSED DURING: 4 anthesis, F mature embryo stage, petal differentiation and	79	2
					AT1G18500	MAML-4, IPMS1 | methylthioalkylmalate synthase-like 4 | chr1:6369347-6372861 FORWARD LENGTH=631,IMS1, MAML-3, IPMS2 | 2-isopropylmalate synthase 1 | chr1:27842258-27845566 FORWARD LENGTH=631	78	2
					AT5G55220	| trigger factor type chaperone family protein | chr5:22397677-22400678 FORWARD LENGTH=547	78	2
					AT1G26570	UGD1, ATUGD1 | UDP-glucose dehydrogenase 1 | chr1:9182801-9184246 FORWARD LENGTH=481	76	2
					AT3G57410	VLN3, ATVLN3 | villin 3 | chr3:21243615-21249809 REVERSE LENGTH=965	76	2
					AT5G09900	EMB2107, RPN5A, MSA | 26S proteasome regulatory subunit, putative (RPN5) | chr5:3089462-3092434 REVERSE LENGTH=442,EMB2107, RPN5A, MSA | 26S proteasome regulatory subunit, putative (RPN5) | chr5:3089462-3092434 REVERSE LENGTH=442,EMB2107, RPN5A, MSA | 26S proteasome regulatory subunit, putative (RPN5) | chr5:3089406-3092434 REVERSE LENGTH=462,RPN5B | regulatory particle non-ATPase subunit 5B | ch…	74	2
					ATCG00750	RPS11 | ribosomal protein S11 | chrC:78960-79376 REVERSE LENGTH=138	70	2
					AT3G08020	| PHD finger family protein | chr3:2557753-2561534 REVERSE LENGTH=779	69	2
					AT5G47930	| Zinc-binding ribosomal protein family protein | chr5:19406423-19407329 REVERSE LENGTH=84	67	2
					ATCG00830	RPL2.1 | ribosomal protein L2 | chrC:84337-85843 REVERSE LENGTH=274,RPL2.2 | ribosomal protein L2 | chrC:152806-154312 FORWARD LENGTH=274	66	2
					AT1G32730	| unknown protein; LOCATED IN: chloroplast; EXPRESSED IN: 12 plant structures; EXPRESSED DURING: 6 growth stages; CONTAINS InterPro DOMAIN/s: Protein of unknown function DUF702 (InterPro:IPR007818); Has 120 Blast hits to 118 proteins in 39 species:	65	2
					AT3G12050	| Aha1 domain-containing protein | chr3:3839289-3841303 FORWARD LENGTH=360, | Aha1 domain-containing protein | chr3:3839289-3841303 FORWARD LENGTH=321	65	2
					AT3G61070	PEX11E | peroxin 11E | chr3:22604873-22606159 REVERSE LENGTH=231,PEX11E | peroxin 11E | chr3:22604873-22606159 REVERSE LENGTH=231,PEX11E | peroxin 11E | chr3:22604873-22606159 REVERSE LENGTH=231	64	2
					AT1G17220	FUG1 | Translation initiation factor 2, small GTP-binding protein | chr1:5885383-5890165 FORWARD LENGTH=1026	64	2
					AT1G06530	| Tropomyosin-related | chr1:2001625-2002596 FORWARD LENGTH=323	63	2
					ATCG00650	RPS18 | ribosomal protein S18 | chrC:67917-68222 FORWARD LENGTH=101	63	2
					AT2G14120	DRP3B | dynamin related protein | chr2:5954253-5960015 REVERSE LENGTH=780,DRP3B | dynamin related protein | chr2:5954253-5960015 REVERSE LENGTH=780,DRP3B | dynamin related protein | chr2:5954253-5960015 REVERSE LENGTH=809,ADL2, DRP3A | dynamin-related protein 3A | chr4:16161073-16166587 FORWARD LENGTH=808,DRP3A | dynamin-related protein 3A | chr4:16161073-16166587 FORWARD LENGTH=809	63	2
					AT3G61240	| DEA(D/H)-box RNA helicase family protein | chr3:22666590-22669154 FORWARD LENGTH=498, | DEA(D/H)-box RNA helicase family protein | chr3:22666590-22669154 FORWARD LENGTH=498	60	2
					AT1G80270	PPR596 | PENTATRICOPEPTIDE REPEAT 596 | chr1:30181265-30183331 FORWARD LENGTH=596,PPR596 | PENTATRICOPEPTIDE REPEAT 596 | chr1:30181265-30183331 FORWARD LENGTH=596,PPR596 | PENTATRICOPEPTIDE REPEAT 596 | chr1:30181265-30183331 FORWARD LENGTH=596	59	2
					AT4G34490	ATCAP1, CAP 1, CAP1 | cyclase associated protein 1 | chr4:16484896-16487355 REVERSE LENGTH=476	55	2
					AT2G16950	TRN1, ATTRN1 | transportin 1 | chr2:7353939-7360637 FORWARD LENGTH=895,TRN1, ATTRN1 | transportin 1 | chr2:7353939-7360637 FORWARD LENGTH=891	54	2
					AT4G15802	HSBP, AtHSBP | heat shock factor binding protein | chr4:8986864-8988339 REVERSE LENGTH=86	53	2
					AT4G13850	ATGRP2, GR-RBP2, GRP2 | glycine-rich RNA-binding protein 2 | chr4:8021314-8022065 FORWARD LENGTH=158,ATGRP2 | glycine-rich RNA-binding protein 2 | chr4:8021314-8022065 FORWARD LENGTH=153,ATGRP2 | glycine-rich RNA-binding protein 2 | chr4:8021314-8022065 FORWARD LENGTH=144,ATGRP2 | glycine-rich RNA-binding protein 2 | chr4:8021314-8022065 FORWARD LENGTH=129	51	2
					AT1G65260	PTAC4, VIPP1 | plastid transcriptionally active 4 | chr1:24236329-24240428 FORWARD LENGTH=330	48	2

## Sheet: Data S5
IP/MS data from the brd1 35S:BRD1-GFP line, filtered against GFP control line
SWI/SNF subunits are shown in bold
Rep.1					Rep.2
Accession	Description	Score	No. of unique peptides		Accession	Description	Score	No. of unique peptides
AT1G20670	| DNA-binding bromodomain-containing protein | chr1:7164537-7167933 REVERSE LENGTH=652	1761	24		AT1G20670	| DNA-binding bromodomain-containing protein | chr1:7164537-7167933 REVERSE LENGTH=652	618	10
AT2G46020	CHR2, ATBRM, BRM, CHA2 | transcription regulatory protein SNF2, putative | chr2:18923304-18931769 FORWARD LENGTH=2192,CHR2, ATBRM, BRM, CHA2 | transcription regulatory protein SNF2, putative | chr2:18923304-18931769 FORWARD LENGTH=2193	656	15		AT2G46020	CHR2, ATBRM, BRM, CHA2 | transcription regulatory protein SNF2, putative | chr2:18923304-18931769 FORWARD LENGTH=2192,CHR2, ATBRM, BRM, CHA2 | transcription regulatory protein SNF2, putative | chr2:18923304-18931769 FORWARD LENGTH=2193	330	8
AT3G60830	ATARP7, ARP7 | actin-related protein 7 | chr3:22474298-22476000 FORWARD LENGTH=363	377	6		AT1G18450	ATARP4, ARP4 | actin-related protein 4 | chr1:6348199-6351766 FORWARD LENGTH=441	176	5
AT5G14170	CHC1 | SWIB/MDM2 domain superfamily protein | chr5:4568696-4570444 REVERSE LENGTH=534	191	4		AT1G21700	ATSWI3C, CHB4, SWI3C | SWITCH/sucrose nonfermenting 3C | chr1:7620156-7623978 REVERSE LENGTH=807	306	4
AT1G18450	ATARP4, ARP4 | actin-related protein 4 | chr1:6348199-6351766 FORWARD LENGTH=441	189	4		AT3G60830	ATARP7, ARP7 | actin-related protein 7 | chr3:22474298-22476000 FORWARD LENGTH=363	383	3
AT1G21700	ATSWI3C, CHB4, SWI3C | SWITCH/sucrose nonfermenting 3C | chr1:7620156-7623978 REVERSE LENGTH=807	168	4		AT5G17510	| unknown protein; BEST Arabidopsis thaliana protein match is: unknown protein (TAIR:AT3G03460); Has 1807 Blast hits to 1807 proteins in 277 species: Archae - 0; Bacteria - 0; Metazoa - 736; Fungi - 347; Plants - 385; Viruses - 0; Other Eukaryote	179	3
AT3G14240	| Subtilase family protein | chr3:4741637-4743964 REVERSE LENGTH=775	118	3		AT5G14170	CHC1 | SWIB/MDM2 domain superfamily protein | chr5:4568696-4570444 REVERSE LENGTH=534	161	3
AT4G27150	SESA2, AT2S2 | seed storage albumin 2 | chr4:13609396-13609908 FORWARD LENGTH=170,AT2S3, SESA3 | seed storage albumin 3 | chr4:13611836-13612330 FORWARD LENGTH=164	120	2
AT5G17510	| unknown protein; BEST Arabidopsis thaliana protein match is: unknown protein (TAIR:AT3G03460); Has 1807 Blast hits to 1807 proteins in 277 species: Archae - 0; Bacteria - 0; Metazoa - 736; Fungi - 347; Plants - 385; Viruses - 0; Other Eukaryote	98	2

## Sheet: Data S6
IP/MS data from the brdx3 brm-1 BRM-GFP line filtered against GFP control line
SWI/SNF subunits are shown in bold
Rep.1					Rep.2					Rep.3					Rep.4					Rep. 5					Rep. 6
Accession	Description	Score	No. of unique peptides		Accession	Description	Score	No. of unique peptides		Accession	Description	Score	No. of unique peptides		Accession	Description	Score	No. of unique peptides		Accession	Description	Score	No. of unique peptides		Accession	Description	Score	No. of unique peptides
AT2G46020	CHR2, ATBRM, BRM, CHA2 | transcription regulatory protein SNF2, putative | chr2:1892330418931769 FORWARD LENGTH=2192	1383	23		AT2G46020	CHR2, ATBRM, BRM, CHA2 | transcription regulatory protein SNF2, putative | chr2:1892330418931769 FORWARD LENGTH=2192	2536	34		AT2G46020	CHR2, ATBRM, BRM, CHA2 | transcription regulatory protein SNF2, putative | chr2:1892330418931769 FORWARD LENGTH=2192	741	8		AT2G46020	CHR2, ATBRM, BRM, CHA2 | transcription regulatory protein SNF2, putative | chr2:1892330418931769 FORWARD LENGTH=2192	449	8		AT2G46020	CHR2, ATBRM, BRM, CHA2 | transcription regulatory protein SNF2, putative | chr2:18923304-18931769 FORWARD LENGTH=2192,CHR2, ATBRM, BRM, CHA2 | transcription regulatory protein SNF2, putative | chr2:18923304-18931769 FORWARD LENGTH=2193	1818	17		AT2G46020	CHR2, ATBRM, BRM, CHA2 | transcription regulatory protein SNF2, putative | chr2:18923304-18931769 FORWARD LENGTH=2192,CHR2, ATBRM, BRM, CHA2 | transcription regulatory protein SNF2, putative | chr2:18923304-18931769 FORWARD LENGTH=2193,PIE1, SRCAP, chr13 | SNF2 domain-containing protein / helicase domain-containing protein | chr3:4065636-4073992 FORWARD LENGTH=2055	975	18
AT1G18450	ATARP4, ARP4 | actin-related protein 4 | chr1:6348199-6351766 FORWARD LENGTH=441	570	6		AT1G18450	ATARP4, ARP4 | actin-related protein 4 | chr1:6348199-6351766 FORWARD LENGTH=441	1051	9		AT5G25980	TGG2, BGLU37 | glucoside glucohydrolase 2 | chr5:9072730-9075143 FORWARD LENGTH=467,TGG2, BGLU37 | glucoside glucohydrolase 2 | chr5:9072730-9075477 FORWARD LENGTH=547,TGG2, BGLU37 | glucoside glucohydrolase 2 | chr5:9072730-9075143 FORWARD LENGTH=467	322	4		AT5G64110	| Peroxidase superfamily protein | chr5:2565457525655946 REVERSE LENGTH=330	108	2		AT3G60830	ATARP7, ARP7 | actin-related protein 7 | chr3:22474298-22476000 FORWARD LENGTH=363	281	3		AT1G18450	ATARP4, ARP4 | actin-related protein 4 | chr1:6348199-6351766 FORWARD LENGTH=441	135	5
AT3G60830	ATARP7, ARP7 | actinrelated protein 7 | chr3:2247429822476000 FORWARD LENGTH=363	170	2		AT3G60830	ATARP7, ARP7 | actinrelated protein 7 | chr3:2247429822476000 FORWARD LENGTH=363	416	8		AT3G60830	ATARP7, ARP7 | actinrelated protein 7 | chr3:2247429822476000 FORWARD LENGTH=363	91	2		AT3G60830	ATARP7, ARP7 | actinrelated protein 7 | chr3:2247429822476000 FORWARD LENGTH=363	83	2		AT2G41680	NTRC | NADPH-dependent thioredoxin reductase C | chr2:17376349-17379028 REVERSE LENGTH=529	221	2		AT3G28940	| AIG2-like (avirulence induced gene family protein | chr3:10968324-10969311 REVERSE LENGTH=169	276	4
AT3G14240	| Subtilase family protein | chr3:4741637-4743964 REVERSE LENGTH=775	70	2		AT3G14240	| Subtilase family protein | chr3:4741637-4743964 REVERSE LENGTH=775	144	3							AT1G09590	| Translation protein SH3like family protein | chr1:31065493107606 FORWARD LENGTH=164, | Translation protein SH3like family protein | chr1:31364073137430 REVERSE LENGTH=164, | Translation protein SH3like family protein | chr1:2135556721356364 FORWARD LENGTH=164, | Translation protein SH3like family protein | chr1:2143003421430827 REVERSE LENGTH=164	44	2		ATCG00830	RPL2 | ribosomal protein L2 | chrC:84337-85843 REVERSE LENGTH=274,RPL2.2 | ribosomal protein L2 | chrC:152806-154312 FORWARD LENGTH=274	212	2		AT5G50600	ATHSD1, HSD1 | hydroxysteroid dehydrogenase 1 | chr5:20589917-20591653 REVERSE LENGTH=349,HSD1 | hydroxysteroid dehydrogenase 1 | chr5:20623259-20624995 REVERSE LENGTH=349	173	4
					AT5G40420	OLEO2, OLE2 | oleosin 2 | chr5:16173622-16174740 REVERSE LENGTH=199	405	3												AT3G28940	| AIG2-like (avirulence induced gene) family protein | chr3:10968324-10969311 REVERSE LENGTH=169	198	2		AT2G28190	CSD2, CZSOD2 | copper/zinc superoxide dismutase 2 | chr2:12014548-12016303 FORWARD LENGTH=216	367	3
					AT1G13950	EIF-5A, ELF5A-1, ATELF5A-1, EIF5A | eukaryotic elongation factor 5A-1 | chr1:4773631-4774668 FORWARD LENGTH=158,FBR12, ATELF5A-2, ELF5A-2 | Eukaryotic translation initiation factor 5A-1 (eIF-5A 1 protein | chr1:9205968-9207013 FORWARD LENGTH=138,ATELF5A-3, ELF5A-3 | eukaryotic elongation factor 5A-3 | chr1:26089301-26090194 FORWARD LENGTH=158	170	2												AT5G17560	| BolA-like family protein | chr5:5788474-5789671 FORWARD LENGTH=177	187	2		AT3G22640	PAP85 | cupin family protein | chr3:8011902-8013883 REVERSE LENGTH=486	325	3
					AT3G01570	| Oleosin family protein | chr3:222152-222778 REVERSE LENGTH=183	173	2												AT1G18450	ATARP4, ARP4 | actin-related protein 4 | chr1:6348199-6351766 FORWARD LENGTH=441	182	2		AT4G28520	CRU3, CRC | cruciferin 3 | chr4:14087596-14089617 FORWARD LENGTH=524,CRU3, CRC | cruciferin 3 | chr4:14087596-14089229 FORWARD LENGTH=394,CRU3, CRC | cruciferin 3 | chr4:14087596-14089617 FORWARD LENGTH=453,CRU3, CRC | cruciferin 3 | chr4:14087596-14089229 FORWARD LENGTH=396	315	3
					AT5G55210	| unknown protein; FUNCTIONS IN: molecular_function unknown; INVOLVED IN: biological_process unknown; LOCATED IN: chloroplast; EXPRESSED IN: 23 plant structures; EXPRESSED DURING: 13 growth stages; BEST Arabidopsis thaliana protein match is: unknow	193	2												AT5G55210	| unknown protein; FUNCTIONS IN: molecular_function unknown; INVOLVED IN: biological_process unknown; LOCATED IN: chloroplast; EXPRESSED IN: 23 plant structures; EXPRESSED DURING: 13 growth stages; BEST Arabidopsis thaliana protein match is: unknow	151	2		AT1G53850	PAE1, ATPAE1 | 20S proteasome alpha subunit E1 | chr1:20104131-20105792 REVERSE LENGTH=237,PAE1 | 20S proteasome alpha subunit E1 | chr1:20104131-20105792 REVERSE LENGTH=237,PAE2 | 20S proteasome alpha subunit E2 | chr3:4764364-4766381 FORWARD LENGTH=237	203	3
																									AT4G05180	PSBQ, PSBQ-2, PSII-Q | photosystem II subunit Q-2 | chr4:2672093-2673170 REVERSE LENGTH=230	157	3
																									AT1G09640.2	| Translation elongation factor EF1B, gamma chain | chr1:3120162-3122152 FORWARD LENGTH=265	152	3
																									AT5G40420	OLEO2, OLE2 | oleosin 2 | chr5:16173622-16174740 REVERSE LENGTH=199	152	3
																									AT1G02170	LOL3, ATMCPB1, MCP1B, ATMC1, MC1 | metacaspase 1 | chr1:411883-413426 FORWARD LENGTH=367	138	3
																									AT5G09700	| Glycosyl hydrolase family protein | chr5:3003720-3005566 REVERSE LENGTH=526,XYL4, ATBXL4 | beta-D-xylosidase 4 | chr5:25810227-25813309 REVERSE LENGTH=784	133	3
																									AT1G06680	PSBP-1, OEE2, PSII-P, OE23 | photosystem II subunit P-1 | chr1:2047940-2049186 FORWARD LENGTH=263,PSBP-1, OEE2, PSII-P | photosystem II subunit P-1 | chr1:2048076-2049186 FORWARD LENGTH=219	112	3
																									AT4G35450	AKR2, AFT, AKR2A | ankyrin repeat-containing protein 2 | chr4:16839862-16841759 FORWARD LENGTH=342,AKR2, AFT, AKR2A | ankyrin repeat-containing protein 2 | chr4:16839862-16841759 FORWARD LENGTH=342,AKR2, AFT, AKR2A | ankyrin repeat-containing protein 2 | chr4:16839862-16841759 FORWARD LENGTH=342,AKR2, AFT, AKR2A | ankyrin repeat-containing protein 2 | chr4:16840072-16841759 FORWARD LENGTH=304,AKR…	111	3
																									AT1G48860	| RNA 3'-terminal phosphate cyclase/enolpyruvate transferase, alpha/beta | chr1:18068892-18071331 REVERSE LENGTH=521, | RNA 3'-terminal phosphate cyclase/enolpyruvate transferase, alpha/beta | chr1:18068892-18071074 REVERSE LENGTH=489	107	3
																									AT2G45300	| RNA 3'-terminal phosphate cyclase/enolpyruvate transferase, alpha/beta | chr2:18677518-18679868 FORWARD LENGTH=520	107	3
																									AT1G54870	| NAD(P-binding Rossmann-fold superfamily protein | chr1:20459011-20460417 FORWARD LENGTH=335	80	3
																									AT2G43030	| Ribosomal protein L3 family protein | chr2:17894898-17895713 FORWARD LENGTH=271	138	2
																									AT3G56940.2	CRD1 | dicarboxylate diiron protein, putative (Crd1 | chr3:21076825-21078269 FORWARD LENGTH=332	115	2
																									AT4G09010	APX4, TL29 | ascorbate peroxidase 4 | chr4:5777502-5779338 REVERSE LENGTH=349	113	2
																									AT1G04270	RPS15 | cytosolic ribosomal protein S15 | chr1:1141852-1142960 REVERSE LENGTH=152,RPS15 | cytosolic ribosomal protein S15 | chr1:1141852-1142960 REVERSE LENGTH=151, | Ribosomal protein S19 family protein | chr5:2954044-2954850 REVERSE LENGTH=150, | Ribosomal protein S19 family protein | chr5:2955698-2956554 REVERSE LENGTH=152	112	2
																									AT5G10240	ASN3 | asparagine synthetase 3 | chr5:3212934-3216418 REVERSE LENGTH=578,ASN3 | asparagine synthetase 3 | chr5:3212934-3216418 REVERSE LENGTH=577	106	2
																									AT3G60830	ATARP7, ARP7 | actin-related protein 7 | chr3:22474298-22476000 FORWARD LENGTH=363	96	2
																									AT2G41530	ATSFGH, SFGH | S-formylglutathione hydrolase | chr2:17323656-17325430 REVERSE LENGTH=284	89	2
																									AT4G39330	ATCAD9, CAD9 | cinnamyl alcohol dehydrogenase 9 | chr4:18291268-18292772 FORWARD LENGTH=360,ATCAD9, CAD9 | cinnamyl alcohol dehydrogenase 9 | chr4:18291268-18292740 FORWARD LENGTH=311	87	2
																									AT3G46740	TOC75-III, MAR1 | translocon at the outer envelope membrane of chloroplasts 75-III | chr3:17216104-17219296 REVERSE LENGTH=818	83	2
																									AT1G19920	APS2, ASA1 | Pseudouridine synthase/archaeosine transglycosylase-like family protein | chr1:6914835-6916657 REVERSE LENGTH=476,APS1 | ATP sulfurylase 1 | chr3:8112837-8114734 FORWARD LENGTH=463,APS3 | Pseudouridine synthase/archaeosine transglycosylase-like family protein | chr4:8413443-8415311 REVERSE LENGTH=465	76	2
																									AT1G24510	| TCP-1/cpn60 chaperonin family protein | chr1:8685504-8688101 REVERSE LENGTH=535, | TCP-1/cpn60 chaperonin family protein | chr1:8685504-8687660 REVERSE LENGTH=459	76	2
																									AT4G27070	TSB2 | tryptophan synthase beta-subunit 2 | chr4:13586564-13588619 FORWARD LENGTH=475,TSB1, TRPB, TRP2, ATTSB1 | tryptophan synthase beta-subunit 1 | chr5:22264805-22266738 REVERSE LENGTH=470	70	2
																									AT1G11650	ATRBP45B, RBP45B | RNA-binding (RRM/RBD/RNP motifs family protein | chr1:3914895-3917301 FORWARD LENGTH=306,ATRBP45B, RBP45B | RNA-binding (RRM/RBD/RNP motifs family protein | chr1:3914895-3917941 FORWARD LENGTH=405	69	2
																									AT2G43910	ATHOL1, HOL1 | HARMLESS TO OZONE LAYER 1 | chr2:18184658-18186951 REVERSE LENGTH=227,ATHOL1, HOL1 | HARMLESS TO OZONE LAYER 1 | chr2:18184596-18186951 REVERSE LENGTH=246,ATHOL1, HOL1 | HARMLESS TO OZONE LAYER 1 | chr2:18184596-18185860 REVERSE LENGTH=163	68	2
																									AT1G17220	FUG1 | Translation initiation factor 2, small GTP-binding protein | chr1:5885383-5890165 FORWARD LENGTH=1026	67	2
																									AT1G09070	SRC2, (ATSRC2 | soybean gene regulated by cold-2 | chr1:2927767-2928741 FORWARD LENGTH=324	66	2
																									AT1G02780	emb2386 | Ribosomal protein L19e family protein | chr1:608120-609391 REVERSE LENGTH=214	66	2
																									AT1G30580	| GTP binding | chr1:10831953-10835454 REVERSE LENGTH=394	64	2
																									AT1G12010	| 2-oxoglutarate (2OG and Fe(II-dependent oxygenase superfamily protein | chr1:4056274-4057670 FORWARD LENGTH=320	62	2
																									AT1G21440	| Phosphoenolpyruvate carboxylase family protein | chr1:7502325-7504103 REVERSE LENGTH=336	60	2
																									AT4G34620	SSR16 | small subunit ribosomal protein 16 | chr4:16535084-16536092 REVERSE LENGTH=113	56	2
																									AT5G14910	| Heavy metal transport/detoxification superfamily protein | chr5:4823815-4825196 FORWARD LENGTH=178	56	2
																									AT5G62530	ALDH12A1, ATP5CDH, P5CDH | aldehyde dehydrogenase 12A1 | chr5:25099768-25103159 REVERSE LENGTH=556	48	2

## Sheet: Data S7
IP/MS data from the brd1/2 brm-1 BRM-GFP line filtered against GFP control line
SWI/SNF subunits are shown in bold
Rep. 1					Rep. 2					Rep. 3					Rep. 4
Accession	Description	Score	No. of unique peptides		Accession	Description	Score	No. of unique peptides		Accession	Description	Score	No. of unique peptides		Accession	Description	Score	No. of unique peptides
AT2G46020	CHR2, ATBRM, BRM, CHA2 | transcription regulatory protein SNF2, putative | chr2:18923304-18931769 FORWARD LENGTH=2192,CHR2, ATBRM, BRM, CHA2 | transcription regulatory protein SNF2, putative | chr2:18923304-18931769 FORWARD LENGTH=2193	1354	26		AT2G46020	CHR2, ATBRM, BRM, CHA2 | transcription regulatory protein SNF2, putative | chr2:18923304-18931769 FORWARD LENGTH=2192,CHR2, ATBRM, BRM, CHA2 | transcription regulatory protein SNF2, putative | chr2:18923304-18931769 FORWARD LENGTH=2193	3648	33		AT2G46020	CHR2, ATBRM, BRM, CHA2 | transcription regulatory protein SNF2, putative | chr2:18923304-18931769 FORWARD LENGTH=2192,CHR2, ATBRM, BRM, CHA2 | transcription regulatory protein SNF2, putative | chr2:18923304-18931769 FORWARD LENGTH=2193	2192	30		AT2G46020	CHR2, ATBRM, BRM, CHA2 | transcription regulatory protein SNF2, putative | chr2:18923304-18931769 FORWARD LENGTH=2192,CHR2, ATBRM, BRM, CHA2 | transcription regulatory protein SNF2, putative | chr2:18923304-18931769 FORWARD LENGTH=2193	2344	21
AT3G60830	ATARP7, ARP7 | actin-related protein 7 | chr3:22474298-22476000 FORWARD LENGTH=363	362	6		AT3G60830	ATARP7, ARP7 | actin-related protein 7 | chr3:22474298-22476000 FORWARD LENGTH=363	655	10		AT1G18450	ATARP4, ARP4 | actin-related protein 4 | chr1:6348199-6351766 FORWARD LENGTH=441	373	7		AT1G18450	ATARP4, ARP4 | actin-related protein 4 | chr1:6348199-6351766 FORWARD LENGTH=441	490	7
AT4G13670	PTAC5 | plastid transcriptionally active 5 | chr4:7948644-7950779 FORWARD LENGTH=387	241	4		AT1G18450	ATARP4, ARP4 | actin-related protein 4 | chr1:6348199-6351766 FORWARD LENGTH=441	423	7		AT5G55040	| DNA-binding bromodomain-containing protein | chr5:22327727-22331703 REVERSE LENGTH=916, | DNA-binding bromodomain-containing protein | chr5:22327727-22331703 REVERSE LENGTH=916	204	4		AT5G55040	| DNA-binding bromodomain-containing protein | chr5:22327727-22331703 REVERSE LENGTH=916, | DNA-binding bromodomain-containing protein | chr5:22327727-22331703 REVERSE LENGTH=916	235	4
AT1G18450	ATARP4, ARP4 | actin-related protein 4 | chr1:6348199-6351766 FORWARD LENGTH=441	163	3		AT5G64570	XYL4, ATBXL4 | beta-D-xylosidase 4 | chr5:25810227-25813309 REVERSE LENGTH=784	200	6		AT5G14170	CHC1 | SWIB/MDM2 domain superfamily protein | chr5:4568696-4570444 REVERSE LENGTH=534	152	4		AT5G25980	TGG2, BGLU37 | glucoside glucohydrolase 2 | chr5:9072730-9075143 FORWARD LENGTH=467,TGG2, BGLU37 | glucoside glucohydrolase 2 | chr5:9072730-9075477 FORWARD LENGTH=547,TGG2, BGLU37 | glucoside glucohydrolase 2 | chr5:9072730-9075143 FORWARD LENGTH=467	165	3
AT5G09660	PMDH2 | peroxisomal NAD-malate dehydrogenase 2 | chr5:2993645-2995551 REVERSE LENGTH=354,PMDH2 | peroxisomal NAD-malate dehydrogenase 2 | chr5:2993645-2995169 REVERSE LENGTH=333,PMDH2 | peroxisomal NAD-malate dehydrogenase 2 | chr5:2993691-2995169 REVERSE LENGTH=342,PMDH2 | peroxisomal NAD-malate dehydrogenase 2 | chr5:2993691-2995551 REVERSE LENGTH=363	124	2		AT3G03340	UNE6 | LUC7 related protein | chr3:786439-789762 FORWARD LENGTH=402	345	5		AT3G60830	ATARP7, ARP7 | actin-related protein 7 | chr3:22474298-22476000 FORWARD LENGTH=363	275	3		AT1G21700	ATSWI3C, CHB4, SWI3C | SWITCH/sucrose nonfermenting 3C | chr1:7620156-7623978 REVERSE LENGTH=807	110	3
AT5G14170	CHC1 | SWIB/MDM2 domain superfamily protein | chr5:4568696-4570444 REVERSE LENGTH=534	114	2		AT5G25980	TGG2, BGLU37 | glucoside glucohydrolase 2 | chr5:9072730-9075143 FORWARD LENGTH=467,TGG2, BGLU37 | glucoside glucohydrolase 2 | chr5:9072730-9075477 FORWARD LENGTH=547,TGG2, BGLU37 | glucoside glucohydrolase 2 | chr5:9072730-9075143 FORWARD LENGTH=467	357	5		AT3G14240	| Subtilase family protein | chr3:4741637-4743964 REVERSE LENGTH=775	94	3		AT5G55210	| unknown protein; FUNCTIONS IN: molecular_function unknown; INVOLVED IN: biological_process unknown; LOCATED IN: chloroplast; EXPRESSED IN: 23 plant structures; EXPRESSED DURING: 13 growth stages; BEST Arabidopsis thaliana protein match is: unknow	157	2
AT5G55040	| DNA-binding bromodomain-containing protein | chr5:22327727-22331703 REVERSE LENGTH=916, | DNA-binding bromodomain-containing protein | chr5:22327727-22331703 REVERSE LENGTH=916	91	2		AT5G14170	CHC1 | SWIB/MDM2 domain superfamily protein | chr5:4568696-4570444 REVERSE LENGTH=534	144	4		AT1G21700	ATSWI3C, CHB4, SWI3C | SWITCH/sucrose nonfermenting 3C | chr1:7620156-7623978 REVERSE LENGTH=807	58	2		AT3G14240	| Subtilase family protein | chr3:4741637-4743964 REVERSE LENGTH=775	93	2
AT5G39570	| FUNCTIONS IN: molecular_function unknown; INVOLVED IN: biological_process unknown; LOCATED IN: cytosol, nucleus; EXPRESSED IN: 25 plant structures; EXPRESSED DURING: 14 growth stages; BEST Arabidopsis thaliana protein match is: glycine-rich prote	61	2		AT2G18150	| Peroxidase superfamily protein | chr2:7892298-7893586 REVERSE LENGTH=338, | Peroxidase superfamily protein | chr4:17204648-17205917 REVERSE LENGTH=331, | Peroxidase superfamily protein | chr5:2080207-2081621 REVERSE LENGTH=358	213	4
					AT5G17440	| LUC7 related protein | chr5:5749849-5753415 FORWARD LENGTH=404	214	4
					AT2G04160	AIR3 | Subtilisin-like serine endopeptidase family protein | chr2:1401450-1407694 REVERSE LENGTH=772	243	4
					AT2G01520	MLP328 | MLP-like protein 328 | chr2:235992-236881 FORWARD LENGTH=151	108	3
					AT3G02110	scpl25 | serine carboxypeptidase-like 25 | chr3:370902-373637 REVERSE LENGTH=473	141	3
					AT3G44100	| MD-2-related lipid recognition domain-containing protein | chr3:15866162-15867273 REVERSE LENGTH=152	152	3
					AT4G21650	| Subtilase family protein | chr4:11501314-11504656 REVERSE LENGTH=766	155	3
					AT5G60980	| Nuclear transport factor 2 (NTF2 family protein with RNA binding (RRM-RBD-RNP motifs domain | chr5:24543988-24546027 FORWARD LENGTH=459, | Nuclear transport factor 2 (NTF2 family protein with RNA binding (RRM-RBD-RNP motifs domain | chr5:24543988-24546027 FORWARD LENGTH=460	178	3
					AT4G20440	smB | small nuclear ribonucleoprotein associated protein B | chr4:11022843-11023616 REVERSE LENGTH=257,smB | small nuclear ribonucleoprotein associated protein B | chr4:11022843-11023616 REVERSE LENGTH=257,smB | small nuclear ribonucleoprotein associated protein B | chr4:11022843-11023616 REVERSE LENGTH=257, | small nuclear ribonucleoprotein associated protein B | chr4:11022843-11023616 REVERSE L…	192	3
					AT1G45000	| AAA-type ATPase family protein | chr1:17009220-17011607 FORWARD LENGTH=399, | AAA-type ATPase family protein | chr1:17009220-17011607 FORWARD LENGTH=335,RPT4A | regulatory particle triple-A ATPase 4A | chr5:17248563-17251014 REVERSE LENGTH=399	231	3
					AT1G53850	PAE1, ATPAE1 | 20S proteasome alpha subunit E1 | chr1:20104131-20105792 REVERSE LENGTH=237,PAE1 | 20S proteasome alpha subunit E1 | chr1:20104131-20105792 REVERSE LENGTH=237,PAE2 | 20S proteasome alpha subunit E2 | chr3:4764364-4766381 FORWARD LENGTH=237	295	3
					AT1G02520	PGP11 | P-glycoprotein 11 | chr1:524134-528745 FORWARD LENGTH=1278,PGP12 | P-glycoprotein 12 | chr1:529836-534542 FORWARD LENGTH=1273,MDR4, PGP4, ABCB4, ATPGP4 | ATP binding cassette subfamily B4 | chr2:19310008-19314750 REVERSE LENGTH=1286	408	3
					AT5G43060	| Granulin repeat cysteine protease family protein | chr5:17269784-17272117 REVERSE LENGTH=463	73	3
					AT3G01780	TPLATE | ARM repeat superfamily protein | chr3:279171-283399 FORWARD LENGTH=1176	78	3
					AT3G11710	ATKRS-1 | lysyl-tRNA synthetase 1 | chr3:3702359-3705613 REVERSE LENGTH=626	80	3
					AT1G77840	| Translation initiation factor IF2/IF5 | chr1:29269087-29270400 FORWARD LENGTH=437	89	3
					AT4G28520	CRU3, CRC | cruciferin 3 | chr4:14087596-14089617 FORWARD LENGTH=524,CRU3, CRC | cruciferin 3 | chr4:14087596-14089229 FORWARD LENGTH=394,CRU3, CRC | cruciferin 3 | chr4:14087596-14089617 FORWARD LENGTH=453,CRU3, CRC | cruciferin 3 | chr4:14087596-14089229 FORWARD LENGTH=396	96	3
					AT2G46280	TRIP-1, TIF3I1 | TGF-beta receptor interacting protein 1 | chr2:19003656-19005393 REVERSE LENGTH=328,TRIP-1, TIF3I1 | TGF-beta receptor interacting protein 1 | chr2:19003656-19005393 REVERSE LENGTH=328,TRIP-1, TIF3I1 | TGF-beta receptor interacting protein 1 | chr2:19004179-19005393 REVERSE LENGTH=254	99	3
					AT3G56150	EIF3C, ATEIF3C-1, EIF3C-1, ATTIF3C1, TIF3C1 | eukaryotic translation initiation factor 3C | chr3:20833790-20836820 REVERSE LENGTH=900,EIF3C | eukaryotic translation initiation factor 3C | chr3:20833790-20836820 REVERSE LENGTH=900	99	3
					AT4G10550	| Subtilase family protein | chr4:6516613-6519767 REVERSE LENGTH=778, | Subtilase family protein | chr4:6516613-6519513 REVERSE LENGTH=722, | Subtilase family protein | chr4:6516613-6520272 REVERSE LENGTH=794	100	2
					AT3G61820	| Eukaryotic aspartyl protease family protein | chr3:22880074-22881525 REVERSE LENGTH=483	104	2
					AT1G70690	HWI1, PDLP5 | Receptor-like protein kinase-related family protein | chr1:26652099-26653381 FORWARD LENGTH=299	105	2
					AT1G64390	AtGH9C2, GH9C2 | glycosyl hydrolase 9C2 | chr1:23911329-23914642 FORWARD LENGTH=620,AtGH9C3, GH9C3 | glycosyl hydrolase 9C3 | chr4:6747498-6751311 REVERSE LENGTH=626	106	2
					AT4G26900	AT-HF, HISN4 | HIS HF | chr4:13515514-13519608 FORWARD LENGTH=592	111	2
					AT4G33250	EIF3K, TIF3K1, ATTIF3K1 | eukaryotic translation initiation factor 3K | chr4:16039066-16040617 REVERSE LENGTH=226	117	2
					AT5G42100	ATBG_PPAP, ATBG_PAP, BG_PPAP | beta-1,3-glucanase_putative | chr5:16829460-16831168 REVERSE LENGTH=425,ATBG_PPAP, ATBG_PAP | beta-1,3-glucanase_putative | chr5:16829897-16831168 REVERSE LENGTH=423	117	2
					AT4G22320	| unknown protein; BEST Arabidopsis thaliana protein match is: unknown protein (TAIR:AT5G55210; Has 8953 Blast hits to 5363 proteins in 542 species: Archae - 33; Bacteria - 806; Metazoa - 2454; Fungi - 831; Plants - 279; Viruses - 151; Other Euk, | unknown protein; FUNCTIONS IN: molecular_function unknown; INVOLVED IN: biological_process unknown; EXPRESSED IN: 24 plant structures; EXPRESSED DURIN…	127	2
					AT5G09880	| Splicing factor, CC1-like | chr5:3081646-3085179 REVERSE LENGTH=527	151	2
					AT3G54540	ATGCN4, GCN4 | general control non-repressible 4 | chr3:20190393-20192564 FORWARD LENGTH=723	153	2
					AT4G08950	EXO | Phosphate-responsive 1 family protein | chr4:5740378-5741322 FORWARD LENGTH=314	155	2
					AT1G13060	PBE1 | 20S proteasome beta subunit E1 | chr1:4452641-4454663 FORWARD LENGTH=274,PBE1 | 20S proteasome beta subunit E1 | chr1:4452641-4454663 FORWARD LENGTH=298	157	2
					AT5G44070	CAD1, ARA8, ATPCS1, PCS1 | phytochelatin synthase 1 (PCS1 | chr5:17734876-17737672 FORWARD LENGTH=485	157	2
					AT1G21700	ATSWI3C, CHB4, SWI3C | SWITCH/sucrose nonfermenting 3C | chr1:7620156-7623978 REVERSE LENGTH=807	170	2
					AT5G57560	TCH4, XTH22 | Xyloglucan endotransglucosylase/hydrolase family protein | chr5:23307296-23308235 REVERSE LENGTH=284	173	2
					AT5G54370	| Late embryogenesis abundant (LEA protein-related | chr5:22075334-22076567 FORWARD LENGTH=337	176	2
					AT3G26560	| ATP-dependent RNA helicase, putative | chr3:9750122-9753719 REVERSE LENGTH=1168	186	2
					AT5G48540	| receptor-like protein kinase-related family protein | chr5:19669096-19669887 REVERSE LENGTH=263	204	2
					AT4G23400	PIP1D, PIP1;5 | plasma membrane intrinsic protein 1;5 | chr4:12220792-12222155 FORWARD LENGTH=287	238	2
					AT1G26410	| FAD-binding Berberine family protein | chr1:9138774-9140432 REVERSE LENGTH=552, | FAD-binding Berberine family protein | chr5:17878873-17881369 REVERSE LENGTH=541, | FAD-binding Berberine family protein | chr5:17886365-17888071 REVERSE LENGTH=537	245	2
					AT2G04390	| Ribosomal S17 family protein | chr2:1527911-1528336 FORWARD LENGTH=141, | Ribosomal S17 family protein | chr2:1894757-1895179 REVERSE LENGTH=140, | Ribosomal S17 family protein | chr2:1894757-1895179 REVERSE LENGTH=140, | Ribosomal S17 family protein | chr3:3319459-3319881 FORWARD LENGTH=140, | Ribosomal S17 family protein | chr5:1389217-1389642 FORWARD LENGTH=141, | Ribosomal S17 family protei…	265	2
					AT5G42510	| Disease resistance-responsive (dirigent-like protein family protein | chr5:16998268-16998816 REVERSE LENGTH=182	346	2
					AT3G63490	| Ribosomal protein L1p/L10e family | chr3:23444269-23446020 FORWARD LENGTH=346	46	2
					AT5G03040	iqd2 | IQ-domain 2 | chr5:710380-712406 REVERSE LENGTH=461,iqd2 | IQ-domain 2 | chr5:710380-712406 REVERSE LENGTH=461,iqd2 | IQ-domain 2 | chr5:710380-712406 REVERSE LENGTH=461	46	2
					AT3G11964	| RNA binding;RNA binding | chr3:3793957-3806626 REVERSE LENGTH=1896	47	2
					AT5G15610	| Proteasome component (PCI domain protein | chr5:5079579-5081929 FORWARD LENGTH=442, | Proteasome component (PCI domain protein | chr5:5079579-5081929 FORWARD LENGTH=413	48	2
					AT3G22170	FHY3 | far-red elongated hypocotyls 3 | chr3:7822359-7825414 REVERSE LENGTH=839,FHY3 | far-red elongated hypocotyls 3 | chr3:7822359-7825414 REVERSE LENGTH=839	49	2
					AT1G50370	| Calcineurin-like metallo-phosphoesterase superfamily protein | chr1:18658894-18661672 FORWARD LENGTH=303,ATFYPP3, EMB2736, STPP, FYPP3 | flower-specific, phytochrome-associated protein phosphatase 3 | chr3:6962008-6964761 FORWARD LENGTH=303	54	2
					AT3G43190	SUS4, ATSUS4 | sucrose synthase 4 | chr3:15179204-15182577 REVERSE LENGTH=808	54	2
					AT5G05450	| P-loop containing nucleoside triphosphate hydrolases superfamily protein | chr5:1612077-1615195 FORWARD LENGTH=593	54	2
					AT1G20580	| Small nuclear ribonucleoprotein family protein | chr1:7128979-7130371 FORWARD LENGTH=131	58	2
					AT5G41950	| Tetratricopeptide repeat (TPR-like superfamily protein | chr5:16785825-16789360 FORWARD LENGTH=565	58	2
					AT3G52840	BGAL2 | beta-galactosidase 2 | chr3:19581244-19586097 FORWARD LENGTH=727	588	2
					AT5G57120	| FUNCTIONS IN: molecular_function unknown; INVOLVED IN: biological_process unknown; LOCATED IN: nucleolus; EXPRESSED IN: 21 plant structures; EXPRESSED DURING: 13 growth stages; CONTAINS InterPro DOMAIN/s: LisH dimerisation motif (InterPro:IPR0065	59	2
					AT1G10840	TIF3H1 | translation initiation factor 3 subunit H1 | chr1:3607885-3610299 REVERSE LENGTH=337,TIF3H1 | translation initiation factor 3 subunit H1 | chr1:3607885-3609657 REVERSE LENGTH=250	61	2
					AT1G30580	| GTP binding | chr1:10831953-10835454 REVERSE LENGTH=394	61	2
					AT2G17130	IDH2, IDH-II | isocitrate dehydrogenase subunit 2 | chr2:7461062-7462466 REVERSE LENGTH=367,IDH2, IDH-II | isocitrate dehydrogenase subunit 2 | chr2:7461062-7462466 REVERSE LENGTH=363,IDH1, IDH-I | isocitrate dehydrogenase 1 | chr4:16774494-16776233 REVERSE LENGTH=367,IDH-III | isocitrate dehydrogenase III | chr4:16908584-16909973 FORWARD LENGTH=368	61	2
					AT2G31660	SAD2, URM9 | ARM repeat superfamily protein | chr2:13464519-13471353 FORWARD LENGTH=1040	61	2
					AT2G33790	ATAGP30, AGP30 | arabinogalactan protein 30 | chr2:14293862-14295237 REVERSE LENGTH=239	61	2
					AT5G09900	EMB2107, RPN5A, MSA | 26S proteasome regulatory subunit, putative (RPN5 | chr5:3089462-3092434 REVERSE LENGTH=442,EMB2107, RPN5A, MSA | 26S proteasome regulatory subunit, putative (RPN5 | chr5:3089462-3092434 REVERSE LENGTH=442,RPN5B | regulatory particle non-ATPase subunit 5B | chr5:25894027-25896445 REVERSE LENGTH=442,RPN5B | regulatory particle non-ATPase subunit 5B | chr5:25894027-25896445 RE…	61	2
					AT1G48600	PMEAMT, AtPMEAMT | S-adenosyl-L-methionine-dependent methyltransferases superfamily protein | chr1:17966448-17969077 FORWARD LENGTH=475,PMEAMT, AtPMEAMT | S-adenosyl-L-methionine-dependent methyltransferases superfamily protein | chr1:17966074-17969077 FORWARD LENGTH=491, | S-adenosyl-L-methionine-dependent methyltransferases superfamily protein | chr1:27670825-27673400 FORWARD LENGTH=490, | S-ad…	64	2
					AT4G36500	| unknown protein; FUNCTIONS IN: molecular_function unknown; INVOLVED IN: biological_process unknown; LOCATED IN: mitochondrion; EXPRESSED IN: 22 plant structures; EXPRESSED DURING: 13 growth stages; BEST Arabidopsis thaliana protein match is: unkn	64	2
					AT5G49720	ATGH9A1, TSD1, DEC, KOR, RSW2, IRX2, KOR1, GH9A1 | glycosyl hydrolase 9A1 | chr5:20197765-20200168 REVERSE LENGTH=621	64	2
					AT4G33650	ADL2, DRP3A | dynamin-related protein 3A | chr4:16161073-16166587 FORWARD LENGTH=808,DRP3A | dynamin-related protein 3A | chr4:16161073-16166587 FORWARD LENGTH=809	65	2
					AT1G36730	| Translation initiation factor IF2/IF5 | chr1:13898706-13900025 REVERSE LENGTH=439	68	2
					AT2G19940	| oxidoreductases, acting on the aldehyde or oxo group of donors, NAD or NADP as acceptor;copper ion binding | chr2:8613168-8615649 FORWARD LENGTH=401, | oxidoreductases, acting on the aldehyde or oxo group of donors, NAD or NADP as acceptor;copper ion binding | chr2:8613168-8615649 FORWARD LENGTH=401	68	2
					AT2G25060	ENODL14, AtENODL14 | early nodulin-like protein 14 | chr2:10662308-10662930 FORWARD LENGTH=182	69	2
					AT3G29250	| NAD(P-binding Rossmann-fold superfamily protein | chr3:11193767-11194948 REVERSE LENGTH=298, | NAD(P-binding Rossmann-fold superfamily protein | chr3:11193767-11194840 REVERSE LENGTH=260	69	2
					AT2G26140	ftsh4 | FTSH protease 4 | chr2:11131939-11135126 REVERSE LENGTH=717	70	2
					AT4G01370	ATMPK4, MPK4 | MAP kinase 4 | chr4:567219-568889 FORWARD LENGTH=376	72	2
					AT3G11400	EIF3G1, ATEIF3G1 | eukaryotic translation initiation factor 3G1 | chr3:3578536-3580366 FORWARD LENGTH=294,EIF3G1, ATEIF3G1 | eukaryotic translation initiation factor 3G1 | chr3:3578536-3580366 FORWARD LENGTH=321	72	2
					AT3G06720	AT-IMP, ATKAP ALPHA, AIMP ALPHA, IMPA-1, IMPA1 | importin alpha isoform 1 | chr3:2120559-2123555 FORWARD LENGTH=532,AT-IMP, ATKAP ALPHA, AIMP ALPHA | importin alpha isoform 1 | chr3:2120559-2123555 FORWARD LENGTH=532	74	2
					AT5G63550	| DEK domain-containing chromatin associated protein | chr5:25444805-25447934 FORWARD LENGTH=530, | DEK domain-containing chromatin associated protein | chr5:25444805-25447934 FORWARD LENGTH=531	74	2
					AT2G34970	| Trimeric LpxA-like enzyme | chr2:14746340-14748532 FORWARD LENGTH=730	75	2
					AT4G24800	| MA3 domain-containing protein | chr4:12782463-12784902 FORWARD LENGTH=702, | MA3 domain-containing protein | chr4:12782463-12784902 FORWARD LENGTH=702, | MA3 domain-containing protein | chr4:12782463-12784902 FORWARD LENGTH=702	75	2
					AT1G29900	CARB | carbamoyl phosphate synthetase B | chr1:10468164-10471976 FORWARD LENGTH=1187	76	2
					AT3G48580	XTH11 | xyloglucan endotransglucosylase/hydrolase 11 | chr3:18007238-18008341 FORWARD LENGTH=277	76	2
					AT4G00230	XSP1 | xylem serine peptidase 1 | chr4:93935-97289 FORWARD LENGTH=749	76	2
					AT2G01720	| Ribophorin I | chr2:317193-320016 REVERSE LENGTH=464	77	2
					AT4G02510	TOC159, TOC86, PPI2, TOC160, ATTOC159 | translocon at the outer envelope membrane of chloroplasts 159 | chr4:1104766-1109360 FORWARD LENGTH=1503	77	2
					AT2G44050	COS1 | 6,7-dimethyl-8-ribityllumazine synthase / DMRL synthase / lumazine synthase / riboflavin synthase | chr2:18224304-18225917 FORWARD LENGTH=227	78	2
					AT1G30000	MNS3 | alpha-mannosidase 3 | chr1:10509532-10512320 REVERSE LENGTH=624	78	2
					AT2G17720	| 2-oxoglutarate (2OG and Fe(II-dependent oxygenase superfamily protein | chr2:7697513-7699174 FORWARD LENGTH=291	78	2
					AT3G58730	| vacuolar ATP synthase subunit D (VATD / V-ATPase D subunit / vacuolar proton pump D subunit (VATPD | chr3:21718495-21719280 REVERSE LENGTH=261	78	2
					AT1G68010	HPR, ATHPR1 | hydroxypyruvate reductase | chr1:25493418-25495720 FORWARD LENGTH=386,HPR | hydroxypyruvate reductase | chr1:25493418-25495720 FORWARD LENGTH=387	79	2
					AT5G08180	| Ribosomal protein L7Ae/L30e/S12e/Gadd45 family protein | chr5:2631843-2633374 REVERSE LENGTH=156, | Ribosomal protein L7Ae/L30e/S12e/Gadd45 family protein | chr5:2631843-2633374 REVERSE LENGTH=156	80	2
					AT1G07670	ATECA4, ECA4 | endomembrane-type CA-ATPase 4 | chr1:2370305-2374196 REVERSE LENGTH=1061,ECA1, ATECA1, ACA3 | ER-type Ca2+-ATPase 1 | chr1:2416681-2420572 FORWARD LENGTH=1061	81	2
					AT5G13710	SMT1, CPH | sterol methyltransferase 1 | chr5:4424048-4426866 REVERSE LENGTH=336,SMT1, CPH | sterol methyltransferase 1 | chr5:4424048-4426866 REVERSE LENGTH=336	81	2
					AT3G58660	| Ribosomal protein L1p/L10e family | chr3:21701574-21702914 FORWARD LENGTH=446	84	2
					AT4G21450	| PapD-like superfamily protein | chr4:11426136-11428125 FORWARD LENGTH=295	84	2
					AT4G21180	ATERDJ2B | DnaJ / Sec63 Brl domains-containing protein | chr4:11289337-11292179 FORWARD LENGTH=661	85	2
					AT5G50310	| Galactose oxidase/kelch repeat superfamily protein | chr5:20474562-20479281 FORWARD LENGTH=666	85	2
					AT1G18150	ATMPK8 | Protein kinase superfamily protein | chr1:6244641-6247582 REVERSE LENGTH=589,ATMPK8 | Protein kinase superfamily protein | chr1:6244641-6247582 REVERSE LENGTH=589,ATMPK8 | Protein kinase superfamily protein | chr1:6244641-6247582 REVERSE LENGTH=589,ATMPK20, MPK20 | MAP kinase 20 | chr2:17840572-17843947 REVERSE LENGTH=606,MPK9 | MAP kinase 9 | chr3:6174800-6178150 FORWARD LENGTH=510,MPK9…	86	2
					AT1G73670	ATMPK15, MPK15 | MAP kinase 15 | chr1:27700212-27703168 FORWARD LENGTH=576	86	2
					AT2G38210	PDX1L4 | putative PDX1-like protein 4 | chr2:16007198-16007437 FORWARD LENGTH=79,ATPDX1, PDX1 | pyridoxine biosynthesis 1 | chr2:16011475-16012404 FORWARD LENGTH=309,PDX1, ATPDX1, RSR4, PDX1, ATPDX1 | Aldolase-type TIM barrel family protein | chr5:172576-173505 REVERSE LENGTH=309	86	2
					AT1G31970	STRS1 | DEA(D/H-box RNA helicase family protein | chr1:11479921-11482707 FORWARD LENGTH=537	88	2
					AT3G61760	ADL1B, DL1B | DYNAMIN-like 1B | chr3:22860546-22864092 REVERSE LENGTH=610	89	2
					AT1G14210	| Ribonuclease T2 family protein | chr1:4856902-4857941 REVERSE LENGTH=247	91	2
					AT4G24330	| Protein of unknown function (DUF1682 | chr4:12603848-12606229 REVERSE LENGTH=478	94	2
					AT1G61790	| Oligosaccharyltransferase complex/magnesium transporter family protein | chr1:22814390-22815430 FORWARD LENGTH=346	97	2
					AT1G30360	ERD4 | Early-responsive to dehydration stress protein (ERD4 | chr1:10715892-10718799 FORWARD LENGTH=724	98	2
					AT4G39330	ATCAD9, CAD9 | cinnamyl alcohol dehydrogenase 9 | chr4:18291268-18292772 FORWARD LENGTH=360	98	2
					AT5G57290	| 60S acidic ribosomal protein family | chr5:23207049-23207835 REVERSE LENGTH=120, | 60S acidic ribosomal protein family | chr5:23207089-23207835 REVERSE LENGTH=89, | 60S acidic ribosomal protein family | chr5:23207049-23207835 REVERSE LENGTH=119	98	2
					AT3G46740	TOC75-III, MAR1 | translocon at the outer envelope membrane of chloroplasts 75-III | chr3:17216104-17219296 REVERSE LENGTH=818	99	2

## Sheet: Data S8
IP/MS data from the brd1/13 brm-1 BRM-GFP line filtered against GFP control line
SWI/SNF subunits are shown in bold
Rep.1					Rep.2					Rep.3					Rep.4
Accession	Description	Score	No. of unique peptides		Accession	Description	Score	No. of unique peptides		Accession	Description	Score	No. of unique peptides		Accession	Description	Score	No. of unique peptides
AT2G46020	CHR2, ATBRM, BRM, CHA2 | transcription regulatory protein SNF2, putative | chr2:18923304-18931769 FORWARD LENGTH=2192,CHR2, ATBRM, BRM, CHA2 | transcription regulatory protein SNF2, putative | chr2:18923304-18931769 FORWARD LENGTH=2193	3296	33		AT2G46020	CHR2, ATBRM, BRM, CHA2 | transcription regulatory protein SNF2, putative | chr2:18923304-18931769 FORWARD LENGTH=2192,CHR2, ATBRM, BRM, CHA2 | transcription regulatory protein SNF2, putative | chr2:18923304-18931769 FORWARD LENGTH=2193	4152	44		AT2G46020	CHR2, ATBRM, BRM, CHA2 | transcription regulatory protein SNF2, putative | chr2:18923304-18931769 FORWARD LENGTH=2192,CHR2, ATBRM, BRM, CHA2 | transcription regulatory protein SNF2, putative | chr2:18923304-18931769 FORWARD LENGTH=2193	4596	42		AT2G46020	CHR2, ATBRM, BRM, CHA2 | transcription regulatory protein SNF2, putative | chr2:18923304-18931769 FORWARD LENGTH=2192,CHR2, ATBRM, BRM, CHA2 | transcription regulatory protein SNF2, putative | chr2:18923304-18931769 FORWARD LENGTH=2193	2876	39
AT1G18450	ATARP4, ARP4 | actin-related protein 4 | chr1:6348199-6351766 FORWARD LENGTH=441	705	10		AT1G18450	ATARP4, ARP4 | actin-related protein 4 | chr1:6348199-6351766 FORWARD LENGTH=441	828	12		AT1G18450	ATARP4, ARP4 | actin-related protein 4 | chr1:6348199-6351766 FORWARD LENGTH=441	1200	9		AT1G18450	ATARP4, ARP4 | actin-related protein 4 | chr1:6348199-6351766 FORWARD LENGTH=441	643	11
AT3G60830	ATARP7, ARP7 | actin-related protein 7 | chr3:22474298-22476000 FORWARD LENGTH=363	445	5		AT3G60830	ATARP7, ARP7 | actin-related protein 7 | chr3:22474298-22476000 FORWARD LENGTH=363	503	6		AT3G60830	ATARP7, ARP7 | actin-related protein 7 | chr3:22474298-22476000 FORWARD LENGTH=363	818	9		AT3G60830	ATARP7, ARP7 | actin-related protein 7 | chr3:22474298-22476000 FORWARD LENGTH=363	429	5
AT5G14170	CHC1 | SWIB/MDM2 domain superfamily protein | chr5:4568696-4570444 REVERSE LENGTH=534	347	4		AT1G21700	ATSWI3C, CHB4, SWI3C | SWITCH/sucrose nonfermenting 3C | chr1:7620156-7623978 REVERSE LENGTH=807	289	6		AT5G14170	CHC1 | SWIB/MDM2 domain superfamily protein | chr5:4568696-4570444 REVERSE LENGTH=534	372	9		AT5G14170	CHC1 | SWIB/MDM2 domain superfamily protein | chr5:4568696-4570444 REVERSE LENGTH=534	320	4
AT5G17510	| unknown protein; BEST Arabidopsis thaliana protein match is: unknown protein (TAIR:AT3G03460); Has 1807 Blast hits to 1807 proteins in 277 species: Archae - 0; Bacteria - 0; Metazoa - 736; Fungi - 347; Plants - 385; Viruses - 0; Other Eukaryote	229	4		AT5G14170	CHC1 | SWIB/MDM2 domain superfamily protein | chr5:4568696-4570444 REVERSE LENGTH=534	380	3		AT1G21700	ATSWI3C, CHB4, SWI3C | SWITCH/sucrose nonfermenting 3C | chr1:7620156-7623978 REVERSE LENGTH=807	551	8		AT1G76380	| DNA-binding bromodomain-containing protein | chr1:28651416-28654536 REVERSE LENGTH=579, | DNA-binding bromodomain-containing protein | chr1:28651416-28654536 REVERSE LENGTH=580, | DNA-binding bromodomain-containing protein | chr1:28651416-28654536 REVERSE LENGTH=579	165	4
AT1G76380	| DNA-binding bromodomain-containing protein | chr1:28651416-28654536 REVERSE LENGTH=579, | DNA-binding bromodomain-containing protein | chr1:28651416-28654536 REVERSE LENGTH=580, | DNA-binding bromodomain-containing protein | chr1:28651416-28654536 REVERSE LENGTH=579	197	4		AT5G17510	| unknown protein; BEST Arabidopsis thaliana protein match is: unknown protein (TAIR:AT3G03460); Has 1807 Blast hits to 1807 proteins in 277 species: Archae - 0; Bacteria - 0; Metazoa - 736; Fungi - 347; Plants - 385; Viruses - 0; Other Eukaryote	237	3		AT4G13670	PTAC5 | plastid transcriptionally active 5 | chr4:7948644-7950779 FORWARD LENGTH=387	424	7		AT1G21700	ATSWI3C, CHB4, SWI3C | SWITCH/sucrose nonfermenting 3C | chr1:7620156-7623978 REVERSE LENGTH=807	215	3
AT1G21700	ATSWI3C, CHB4, SWI3C | SWITCH/sucrose nonfermenting 3C | chr1:7620156-7623978 REVERSE LENGTH=807	172	4		AT1G76380	| DNA-binding bromodomain-containing protein | chr1:28651416-28654536 REVERSE LENGTH=579, | DNA-binding bromodomain-containing protein | chr1:28651416-28654536 REVERSE LENGTH=580, | DNA-binding bromodomain-containing protein | chr1:28651416-28654536 REVERSE LENGTH=579	185	3		AT5G17510	| unknown protein; BEST Arabidopsis thaliana protein match is: unknown protein (TAIR:AT3G03460); Has 1807 Blast hits to 1807 proteins in 277 species: Archae - 0; Bacteria - 0; Metazoa - 736; Fungi - 347; Plants - 385; Viruses - 0; Other Eukaryote	386	6		AT5G17510	| unknown protein; BEST Arabidopsis thaliana protein match is: unknown protein (TAIR:AT3G03460.1); Has 1807 Blast hits to 1807 proteins in 277 species: Archae - 0; Bacteria - 0; Metazoa - 736; Fungi - 347; Plants - 385; Viruses - 0; Other Eukaryote	145	3
					AT3G14240	| Subtilase family protein | chr3:4741637-4743964 REVERSE LENGTH=775	112	3		AT3G14240	| Subtilase family protein | chr3:4741637-4743964 REVERSE LENGTH=775	231	5		AT5G64110	| Peroxidase superfamily protein | chr5:25654575-25655946 REVERSE LENGTH=330	121	2
										AT1G76380	| DNA-binding bromodomain-containing protein | chr1:28651416-28654536 REVERSE LENGTH=579, | DNA-binding bromodomain-containing protein | chr1:28651416-28654536 REVERSE LENGTH=580, | DNA-binding bromodomain-containing protein | chr1:28651416-28654536 REVERSE LENGTH=579	227	5		AT4G14710	ATARD2 | RmlC-like cupins superfamily protein | chr4:8424897-8426360 REVERSE LENGTH=199,ATARD2 | RmlC-like cupins superfamily protein | chr4:8424897-8426360 REVERSE LENGTH=199,ATARD2 | RmlC-like cupins superfamily protein | chr4:8424897-8426360 REVERSE LENGTH=200,ATARD2 | RmlC-like cupins superfamily protein | chr4:8424943-8426360 REVERSE LENGTH=182,ATARD2 | RmlC-like cupins superfamily protein |…	97	2
										AT2G41475	| Embryo-specific protein 3, (ATS3) | chr2:17295259-17296329 REVERSE LENGTH=179	133	3		AT1G65980	TPX1 | thioredoxin-dependent peroxidase 1 | chr1:24559524-24560753 REVERSE LENGTH=162	93	2
										AT5G37720	ALY4 | ALWAYS EARLY 4 | chr5:14981805-14983978 REVERSE LENGTH=288,ALY4 | ALWAYS EARLY 4 | chr5:14981805-14983978 REVERSE LENGTH=280	181	2		AT3G02730	TRXF1, ATF1 | thioredoxin F-type 1 | chr3:588570-589591 REVERSE LENGTH=178	82	2
										AT5G40420	OLEO2, OLE2 | oleosin 2 | chr5:16173622-16174740 REVERSE LENGTH=199	132	2		AT1G20440	COR47, RD17, AtCOR47 | cold-regulated 47 | chr1:7084722-7085664 REVERSE LENGTH=265	73	2
										AT5G64110	| Peroxidase superfamily protein | chr5:25654575-25655946 REVERSE LENGTH=330	128	2		AT3G17820	ATGSKB6, GLN1.3, GLN1;3 | glutamine synthetase 1.3 | chr3:6097503-6099408 FORWARD LENGTH=354	67	2
										AT3G06730	TRX P, TRX z | Thioredoxin z | chr3:2124276-2125845 FORWARD LENGTH=183	119	2		AT3G26060	ATPRX Q | Thioredoxin superfamily protein | chr3:9524807-9526123 FORWARD LENGTH=216,ATPRX Q | Thioredoxin superfamily protein | chr3:9524807-9526123 FORWARD LENGTH=217	65	2
										AT5G55210	| unknown protein; FUNCTIONS IN: molecular_function unknown; INVOLVED IN: biological_process unknown; LOCATED IN: chloroplast; EXPRESSED IN: 23 plant structures; EXPRESSED DURING: 13 growth stages; BEST Arabidopsis thaliana protein match is: unknow	102	2		AT2G20270	| Thioredoxin superfamily protein | chr2:8738001-8739617 REVERSE LENGTH=179, | Thioredoxin superfamily protein | chr2:8738001-8739617 REVERSE LENGTH=206	65	2
										AT1G20920	| P-loop containing nucleoside triphosphate hydrolases superfamily protein | chr1:7285342-7288842 FORWARD LENGTH=1166, | P-loop containing nucleoside triphosphate hydrolases superfamily protein | chr1:7286356-7288842 FORWARD LENGTH=828	100	2		AT4G25130	PMSR4 | peptide met sulfoxide reductase 4 | chr4:12898802-12899998 REVERSE LENGTH=258	63	2
										AT3G26060	ATPRX Q | Thioredoxin superfamily protein | chr3:9524807-9526123 FORWARD LENGTH=216,ATPRX Q | Thioredoxin superfamily protein | chr3:9524807-9526123 FORWARD LENGTH=217	100	2		AT1G66240	ATX1, ATATX1 | homolog of anti-oxidant 1 | chr1:24686445-24687327 REVERSE LENGTH=106,ATX1, ATATX1 | homolog of anti-oxidant 1 | chr1:24686445-24686832 REVERSE LENGTH=66	60	2
										AT4G27740	| Yippee family putative zinc-binding protein | chr4:13839148-13839616 FORWARD LENGTH=105	92	2		AT3G15360	ATHM4, TRX-M4, ATM4 | thioredoxin M-type 4 | chr3:5188448-5189457 FORWARD LENGTH=193	52	2
										AT5G60980	| Nuclear transport factor 2 (NTF2) family protein with RNA binding (RRM-RBD-RNP motifs) domain | chr5:24543988-24546027 FORWARD LENGTH=459, | Nuclear transport factor 2 (NTF2) family protein with RNA binding (RRM-RBD-RNP motifs) domain | chr5:24543988-24546027 FORWARD LENGTH=460	91	2
										AT5G65720	ATNIFS1, NIFS1, NFS1, ATNFS1 | nitrogen fixation S (NIFS)-like 1 | chr5:26296349-26297710 FORWARD LENGTH=453	81	2
										AT3G54470	| uridine 5'-monophosphate synthase / UMP synthase (PYRE-F) (UMPS) | chr3:20168285-20170245 REVERSE LENGTH=476	79	2
										AT5G58470	TAF15b | TBP-associated factor 15B | chr5:23638566-23640854 REVERSE LENGTH=422,TAF15b | TBP-associated factor 15B | chr5:23638566-23640854 REVERSE LENGTH=422	77	2
										AT3G15360	ATHM4, TRX-M4, ATM4 | thioredoxin M-type 4 | chr3:5188448-5189457 FORWARD LENGTH=193	73	2
										AT3G58660	| Ribosomal protein L1p/L10e family | chr3:21701574-21702914 FORWARD LENGTH=446	56	2
										AT4G24770	RBP31, ATRBP31, CP31, ATRBP33 | 31-kDa RNA binding protein | chr4:12766223-12767952 REVERSE LENGTH=329	53	2

## Sheet: Data S9
IP/MS data from the brd2/13 brm-1 BRM-GFP line filtered against GFP control line
SWI/SNF subunits are shown in bold
Rep 1					Rep 2					Rep 3
Accession	Description	Score	No. of unique peptides		Accession	Description	Score	No. of unique peptides		Accession	Description	Score	No. of unique peptides
AT2G46020	CHR2, ATBRM, BRM, CHA2 | transcription regulatory protein SNF2, putative | chr2:18923304-18931769 FORWARD LENGTH=2192,CHR2, ATBRM, BRM, CHA2 | transcription regulatory protein SNF2, putative | chr2:18923304-18931769 FORWARD LENGTH=2193	7046	57		AT2G46020	CHR2, ATBRM, BRM, CHA2 | transcription regulatory protein SNF2, putative | chr2:18923304-18931769 FORWARD LENGTH=2192,CHR2, ATBRM, BRM, CHA2 | transcription regulatory protein SNF2, putative | chr2:18923304-18931769 FORWARD LENGTH=2193	7729	58		AT2G46020	CHR2, ATBRM, BRM, CHA2 | transcription regulatory protein SNF2, putative | chr2:18923304-18931769 FORWARD LENGTH=2192,CHR2, ATBRM, BRM, CHA2 | transcription regulatory protein SNF2, putative | chr2:18923304-18931769 FORWARD LENGTH=2193,PIE1, SRCAP, chr13 | SNF2 domain-containing protein / helicase domain-containing protein | chr3:4065636-4073992 FORWARD LENGTH=2055	5853	58
AT1G20670	| DNA-binding bromodomain-containing protein | chr1:7164537-7167933 REVERSE LENGTH=652	1877	17		AT1G20670	| DNA-binding bromodomain-containing protein | chr1:7164537-7167933 REVERSE LENGTH=652	1924	13		AT1G18450	ATARP4, ARP4 | actin-related protein 4 | chr1:6348199-6351766 FORWARD LENGTH=441	1319	17
AT1G18450	ATARP4, ARP4 | actin-related protein 4 | chr1:6348199-6351766 FORWARD LENGTH=441	1828	12		AT1G18450	ATARP4, ARP4 | actin-related protein 4 | chr1:6348199-6351766 FORWARD LENGTH=441	1793	12		AT1G20670	| DNA-binding bromodomain-containing protein | chr1:7164537-7167933 REVERSE LENGTH=652	1322	14
AT5G14170	CHC1 | SWIB/MDM2 domain superfamily protein | chr5:4568696-4570444 REVERSE LENGTH=534	926	8		AT5G14170	CHC1 | SWIB/MDM2 domain superfamily protein | chr5:4568696-4570444 REVERSE LENGTH=534	816	12		AT3G60830	ATARP7, ARP7 | actin-related protein 7 | chr3:22474298-22476000 FORWARD LENGTH=363	1053	11
AT3G60830	ATARP7, ARP7 | actin-related protein 7 | chr3:22474298-22476000 FORWARD LENGTH=363	921	8		AT3G60830	ATARP7, ARP7 | actin-related protein 7 | chr3:22474298-22476000 FORWARD LENGTH=363	1104	10		AT5G14170	CHC1 | SWIB/MDM2 domain superfamily protein | chr5:4568696-4570444 REVERSE LENGTH=534	577	9
AT5G17510	| unknown protein; BEST Arabidopsis thaliana protein match is: unknown protein (TAIR:AT3G03460; Has 1807 Blast hits to 1807 proteins in 277 species: Archae - 0; Bacteria - 0; Metazoa - 736; Fungi - 347; Plants - 385; Viruses - 0; Other Eukaryote	750	8		AT5G17510	| unknown protein; BEST Arabidopsis thaliana protein match is: unknown protein (TAIR:AT3G03460; Has 1807 Blast hits to 1807 proteins in 277 species: Archae - 0; Bacteria - 0; Metazoa - 736; Fungi - 347; Plants - 385; Viruses - 0; Other Eukaryote	892	8		AT5G09700	| Glycosyl hydrolase family protein | chr5:3003720-3005566 REVERSE LENGTH=526,XYL4, ATBXL4 | beta-D-xylosidase 4 | chr5:25810227-25813309 REVERSE LENGTH=784	351	8
AT1G21700	ATSWI3C, CHB4, SWI3C | SWITCH/sucrose nonfermenting 3C | chr1:7620156-7623978 REVERSE LENGTH=807	554	8		AT1G21700	ATSWI3C, CHB4, SWI3C | SWITCH/sucrose nonfermenting 3C | chr1:7620156-7623978 REVERSE LENGTH=807	637	6		AT5G17510	| unknown protein; BEST Arabidopsis thaliana protein match is: unknown protein (TAIR:AT3G03460; Has 1807 Blast hits to 1807 proteins in 277 species: Archae - 0; Bacteria - 0; Metazoa - 736; Fungi - 347; Plants - 385; Viruses - 0; Other Eukaryote	589	6
AT5G55210	| unknown protein; FUNCTIONS IN: molecular_function unknown; INVOLVED IN: biological_process unknown; LOCATED IN: chloroplast; EXPRESSED IN: 23 plant structures; EXPRESSED DURING: 13 growth stages; BEST Arabidopsis thaliana protein match is: unknow	125	2		AT2G01520	MLP328 | MLP-like protein 328 | chr2:235992-236881 FORWARD LENGTH=151	138	3		AT3G27660	OLEO4, OLE3 | oleosin 4 | chr3:10243851-10244821 FORWARD LENGTH=191	317	5
AT4G13670	PTAC5 | plastid transcriptionally active 5 | chr4:7948644-7950779 FORWARD LENGTH=387	95	2		AT3G03460	| unknown protein; BEST Arabidopsis thaliana protein match is: unknown protein (TAIR:AT5G17510; Has 19732 Blast hits to 8747 proteins in 456 species: Archae - 0; Bacteria - 449; Metazoa - 7438; Fungi - 2099; Plants - 1550; Viruses - 53; Other Eu	115	2		AT1G19920	APS2, ASA1 | Pseudouridine synthase/archaeosine transglycosylase-like family protein | chr1:6914835-6916657 REVERSE LENGTH=476,APS1 | ATP sulfurylase 1 | chr3:8112837-8114734 FORWARD LENGTH=463,APS3 | Pseudouridine synthase/archaeosine transglycosylase-like family protein | chr4:8413443-8415311 REVERSE LENGTH=465	186	5
AT3G09680	| Ribosomal protein S12/S23 family protein | chr3:2969197-2970291 REVERSE LENGTH=142, | Ribosomal protein S12/S23 family protein | chr5:693280-694396 REVERSE LENGTH=142	79	2		AT5G55210	| unknown protein; FUNCTIONS IN: molecular_function unknown; INVOLVED IN: biological_process unknown; LOCATED IN: chloroplast; EXPRESSED IN: 23 plant structures; EXPRESSED DURING: 13 growth stages; BEST Arabidopsis thaliana protein match is: unknow	107	2		AT3G04790	| Ribose 5-phosphate isomerase, type A protein | chr3:1313365-1314195 FORWARD LENGTH=276	400	4
AT3G03460	| unknown protein; BEST Arabidopsis thaliana protein match is: unknown protein (TAIR:AT5G17510; Has 19732 Blast hits to 8747 proteins in 456 species: Archae - 0; Bacteria - 449; Metazoa - 7438; Fungi - 2099; Plants - 1550; Viruses - 53; Other Eu	67	2		AT4G26270	PFK3 | phosphofructokinase 3 | chr4:13301094-13304030 REVERSE LENGTH=489,PFK1 | phosphofructokinase 1 | chr4:14403621-14406071 REVERSE LENGTH=473,PFK6 | phosphofructokinase 6 | chr4:15845010-15848305 REVERSE LENGTH=462,PFK7 | phosphofructokinase 7 | chr5:22924311-22926728 FORWARD LENGTH=485,PFK4 | phosphofructokinase 4 | chr5:24761150-24763827 FORWARD LENGTH=530,PFK4 | phosphofructokinase 4 | chr…	85	2		AT1G69740	HEMB1 | Aldolase superfamily protein | chr1:26232197-26234713 FORWARD LENGTH=430,HEMB1 | Aldolase superfamily protein | chr1:26232197-26234713 FORWARD LENGTH=430	295	4
										AT2G28190	CSD2, CZSOD2 | copper/zinc superoxide dismutase 2 | chr2:12014548-12016303 FORWARD LENGTH=216	266	4
										AT1G48850	EMB1144 | chorismate synthase, putative / 5-enolpyruvylshikimate-3-phosphate phospholyase, putative | chr1:18065154-18067956 REVERSE LENGTH=436,EMB1144 | chorismate synthase, putative / 5-enolpyruvylshikimate-3-phosphate phospholyase, putative | chr1:18065399-18067956 REVERSE LENGTH=380,EMB1144 | chorismate synthase, putative / 5-enolpyruvylshikimate-3-phosphate phospholyase, putative | chr1:1806…	240	4
										AT2G45300	| RNA 3'-terminal phosphate cyclase/enolpyruvate transferase, alpha/beta | chr2:18677518-18679868 FORWARD LENGTH=520	213	4
										AT3G28940	| AIG2-like (avirulence induced gene family protein | chr3:10968324-10969311 REVERSE LENGTH=169	163	4
										AT5G50600	ATHSD1, HSD1 | hydroxysteroid dehydrogenase 1 | chr5:20589917-20591653 REVERSE LENGTH=349,HSD1 | hydroxysteroid dehydrogenase 1 | chr5:20623259-20624995 REVERSE LENGTH=349	159	4
										AT1G48600	PMEAMT, AtPMEAMT | S-adenosyl-L-methionine-dependent methyltransferases superfamily protein | chr1:17966448-17969077 FORWARD LENGTH=475,PMEAMT, AtPMEAMT | S-adenosyl-L-methionine-dependent methyltransferases superfamily protein | chr1:17966074-17969077 FORWARD LENGTH=491	155	4
										AT1G29900	CARB | carbamoyl phosphate synthetase B | chr1:10468164-10471976 FORWARD LENGTH=1187	133	4
										AT4G27150	SESA2, AT2S2 | seed storage albumin 2 | chr4:13609396-13609908 FORWARD LENGTH=170,AT2S3, SESA3 | seed storage albumin 3 | chr4:13611836-13612330 FORWARD LENGTH=164	540	3
										AT5G54740	SESA5 | seed storage albumin 5 | chr5:22238640-22239137 REVERSE LENGTH=165	353	3
										AT1G21700	ATSWI3C, CHB4, SWI3C | SWITCH/sucrose nonfermenting 3C | chr1:7620156-7623978 REVERSE LENGTH=807	279	3
										AT1G14540	| Peroxidase superfamily protein | chr1:4974233-4975600 REVERSE LENGTH=315	216	3
										AT4G36430	| Peroxidase superfamily protein | chr4:17204648-17205917 REVERSE LENGTH=331	189	3
										AT3G10720	| Plant invertase/pectin methylesterase inhibitor superfamily | chr3:3354639-3357581 REVERSE LENGTH=619	172	3
										AT1G48860	| RNA 3'-terminal phosphate cyclase/enolpyruvate transferase, alpha/beta | chr1:18068892-18071331 REVERSE LENGTH=521, | RNA 3'-terminal phosphate cyclase/enolpyruvate transferase, alpha/beta | chr1:18068892-18071074 REVERSE LENGTH=489	165	3
										AT1G06680	PSBP-1, OEE2, PSII-P, OE23 | photosystem II subunit P-1 | chr1:2047940-2049186 FORWARD LENGTH=263,PSBP-1, OEE2, PSII-P | photosystem II subunit P-1 | chr1:2048076-2049186 FORWARD LENGTH=219	160	3
										AT5G14200	ATIMD1, IMD1 | isopropylmalate dehydrogenase 1 | chr5:4576220-4578111 FORWARD LENGTH=409, | isopropylmalate dehydrogenase 1 | chr5:4576220-4577615 FORWARD LENGTH=300, | isopropylmalate dehydrogenase 1 | chr5:4576220-4577962 FORWARD LENGTH=388	152	3
										AT5G60980	| Nuclear transport factor 2 (NTF2 family protein with RNA binding (RRM-RBD-RNP motifs domain | chr5:24543988-24546027 FORWARD LENGTH=459, | Nuclear transport factor 2 (NTF2 family protein with RNA binding (RRM-RBD-RNP motifs domain | chr5:24543988-24546027 FORWARD LENGTH=460	147	3
										AT1G53850	PAE1, ATPAE1 | 20S proteasome alpha subunit E1 | chr1:20104131-20105792 REVERSE LENGTH=237,PAE1 | 20S proteasome alpha subunit E1 | chr1:20104131-20105792 REVERSE LENGTH=237,PAE2 | 20S proteasome alpha subunit E2 | chr3:4764364-4766381 FORWARD LENGTH=237	146	3
										AT1G66260	| RNA-binding (RRM/RBD/RNP motifs family protein | chr1:24695895-24697883 REVERSE LENGTH=295, | RNA-binding (RRM/RBD/RNP motifs family protein | chr1:24695895-24697883 REVERSE LENGTH=295	137	3
										AT2G04390	| Ribosomal S17 family protein | chr2:1527911-1528336 FORWARD LENGTH=141, | Ribosomal S17 family protein | chr2:1894757-1895179 REVERSE LENGTH=140, | Ribosomal S17 family protein | chr2:1894757-1895179 REVERSE LENGTH=140, | Ribosomal S17 family protein | chr3:3319459-3319881 FORWARD LENGTH=140, | Ribosomal S17 family protein | chr5:1389217-1389642 FORWARD LENGTH=141, | Ribosomal S17 family protei…	132	3
										AT1G78370	ATGSTU20, GSTU20 | glutathione S-transferase TAU 20 | chr1:29484428-29485204 REVERSE LENGTH=217	121	3
										AT4G27070	TSB2 | tryptophan synthase beta-subunit 2 | chr4:13586564-13588619 FORWARD LENGTH=475,TSB1, TRPB, TRP2, ATTSB1 | tryptophan synthase beta-subunit 1 | chr5:22264805-22266738 REVERSE LENGTH=470	111	3
										AT4G23820	| Pectin lyase-like superfamily protein | chr4:12397217-12400050 REVERSE LENGTH=444	108	3
										AT2G45810	| DEA(D/H-box RNA helicase family protein | chr2:18859836-18862318 FORWARD LENGTH=528, | DEA(D/H-box RNA helicase family protein | chr3:22666590-22669154 FORWARD LENGTH=498, | DEA(D/H-box RNA helicase family protein | chr3:22666590-22669154 FORWARD LENGTH=498	104	3
										AT1G11650	ATRBP45B, RBP45B | RNA-binding (RRM/RBD/RNP motifs family protein | chr1:3914895-3917301 FORWARD LENGTH=306,ATRBP45B, RBP45B | RNA-binding (RRM/RBD/RNP motifs family protein | chr1:3914895-3917941 FORWARD LENGTH=405	95	3
										AT3G16530	| Legume lectin family protein | chr3:5624586-5625416 REVERSE LENGTH=276	93	3
										AT1G02170	LOL3, ATMCPB1, MCP1B, ATMC1, MC1 | metacaspase 1 | chr1:411883-413426 FORWARD LENGTH=367	88	3
										AT3G51800	ATG2, EBP1, ATEBP1 | metallopeptidase M24 family protein | chr3:19211261-19213568 REVERSE LENGTH=392,ATG2, EBP1, ATEBP1 | metallopeptidase M24 family protein | chr3:19211261-19213568 REVERSE LENGTH=401,ATG2 | metallopeptidase M24 family protein | chr3:19211261-19213568 REVERSE LENGTH=385	79	3
										AT2G05840	PAA2 | 20S proteasome subunit PAA2 | chr2:2234226-2236053 FORWARD LENGTH=246,PAA2 | 20S proteasome subunit PAA2 | chr2:2234226-2235973 FORWARD LENGTH=220	75	3
										AT2G34040	| Apoptosis inhibitory protein 5 (API5 | chr2:14377957-14382246 REVERSE LENGTH=553, | Apoptosis inhibitory protein 5 (API5 | chr2:14378571-14382246 REVERSE LENGTH=442	72	3
										AT5G43780	APS4 | Pseudouridine synthase/archaeosine transglycosylase-like family protein | chr5:17589631-17591480 REVERSE LENGTH=469	65	3
										AT4G12480	pEARLI 1 | Bifunctional inhibitor/lipid-transfer protein/seed storage 2S albumin superfamily protein | chr4:7406371-7406877 REVERSE LENGTH=168	459	2
										AT4G12500	| Bifunctional inhibitor/lipid-transfer protein/seed storage 2S albumin superfamily protein | chr4:7414369-7414902 REVERSE LENGTH=177	448	2
										AT4G12490	| Bifunctional inhibitor/lipid-transfer protein/seed storage 2S albumin superfamily protein | chr4:7409830-7410378 REVERSE LENGTH=182	425	2
										AT3G01570	| Oleosin family protein | chr3:222152-222778 REVERSE LENGTH=183	244	2
										AT1G24510	| TCP-1/cpn60 chaperonin family protein | chr1:8685504-8688101 REVERSE LENGTH=535, | TCP-1/cpn60 chaperonin family protein | chr1:8685504-8687660 REVERSE LENGTH=459	175	2
										AT2G43570	CHI | chitinase, putative | chr2:18076389-18077435 REVERSE LENGTH=277	170	2
										AT5G55210	| unknown protein; FUNCTIONS IN: molecular_function unknown; INVOLVED IN: biological_process unknown; LOCATED IN: chloroplast; EXPRESSED IN: 23 plant structures; EXPRESSED DURING: 13 growth stages; BEST Arabidopsis thaliana protein match is: unknow	167	2
										AT1G13270	MAP1C, MAP1B | methionine aminopeptidase 1B | chr1:4544999-4547155 FORWARD LENGTH=369,MAP1C, MAP1B | methionine aminopeptidase 1B | chr1:4544999-4546574 FORWARD LENGTH=283	148	2
										AT5G20920	EIF2 BETA, EMB1401 | eukaryotic translation initiation factor 2 beta subunit | chr5:7094994-7096661 REVERSE LENGTH=268,EIF2 BETA | eukaryotic translation initiation factor 2 beta subunit | chr5:7094994-7096661 REVERSE LENGTH=267,EIF2 BETA | eukaryotic translation initiation factor 2 beta subunit | chr5:7094994-7096661 REVERSE LENGTH=268	137	2
										AT1G26410	| FAD-binding Berberine family protein | chr1:9138774-9140432 REVERSE LENGTH=552	129	2
										AT2G44790	UCC2 | uclacyanin 2 | chr2:18462182-18463232 REVERSE LENGTH=202	129	2
										AT5G40420	OLEO2, OLE2 | oleosin 2 | chr5:16173622-16174740 REVERSE LENGTH=199	124	2
										AT1G13950	EIF-5A, ELF5A-1, ATELF5A-1, EIF5A | eukaryotic elongation factor 5A-1 | chr1:4773631-4774668 FORWARD LENGTH=158,FBR12, ATELF5A-2, ELF5A-2 | Eukaryotic translation initiation factor 5A-1 (eIF-5A 1 protein | chr1:9205968-9207013 FORWARD LENGTH=138,ATELF5A-3, ELF5A-3 | eukaryotic elongation factor 5A-3 | chr1:26089301-26090194 FORWARD LENGTH=158	123	2
										AT5G56630	PFK7 | phosphofructokinase 7 | chr5:22924311-22926728 FORWARD LENGTH=485	123	2
										AT5G48540	| receptor-like protein kinase-related family protein | chr5:19669096-19669887 REVERSE LENGTH=263	120	2
										AT1G09070	SRC2, (ATSRC2 | soybean gene regulated by cold-2 | chr1:2927767-2928741 FORWARD LENGTH=324	119	2
										AT4G12470	AZI1 | azelaic acid induced 1 | chr4:7401371-7401856 REVERSE LENGTH=161	119	2
										AT1G49760	PAB8, PABP8 | poly(A binding protein 8 | chr1:18416740-18419753 FORWARD LENGTH=671,PAB8 | poly(A binding protein 8 | chr1:18416740-18419753 FORWARD LENGTH=671	116	2
										AT2G44160	MTHFR2 | methylenetetrahydrofolate reductase 2 | chr2:18262301-18265185 FORWARD LENGTH=594	110	2
										AT1G26390	| FAD-binding Berberine family protein | chr1:9130164-9131756 REVERSE LENGTH=530, | FAD-binding Berberine family protein | chr1:9133291-9134874 REVERSE LENGTH=527	109	2
										AT1G74100	SOT16, ATSOT16, CORI-7, ATST5A | sulfotransferase 16 | chr1:27864489-27865505 REVERSE LENGTH=338	104	2
										AT2G20140	| AAA-type ATPase family protein | chr2:8692736-8694837 FORWARD LENGTH=443,RPT2a | regulatory particle AAA-ATPase 2A | chr4:14312369-14314386 FORWARD LENGTH=443	102	2
										AT5G27470	| seryl-tRNA synthetase / serine--tRNA ligase | chr5:9695087-9697154 FORWARD LENGTH=451	102	2
										AT2G43910	ATHOL1, HOL1 | HARMLESS TO OZONE LAYER 1 | chr2:18184658-18186951 REVERSE LENGTH=227,ATHOL1, HOL1 | HARMLESS TO OZONE LAYER 1 | chr2:18184596-18186951 REVERSE LENGTH=246,ATHOL1, HOL1 | HARMLESS TO OZONE LAYER 1 | chr2:18184596-18185860 REVERSE LENGTH=163	98	2
										AT5G05730	ASA1, TRP5, AMT1, WEI2, JDL1 | anthranilate synthase alpha subunit 1 | chr5:1719740-1722811 REVERSE LENGTH=595,ASA1 | anthranilate synthase alpha subunit 1 | chr5:1719740-1722811 REVERSE LENGTH=624	98	2
										AT5G13510	| Ribosomal protein L10 family protein | chr5:4341294-4341956 FORWARD LENGTH=220	94	2
										AT3G27740	CARA | carbamoyl phosphate synthetase A | chr3:10281470-10283792 REVERSE LENGTH=430,CARA | carbamoyl phosphate synthetase A | chr3:10281470-10283792 REVERSE LENGTH=358	90	2
										AT1G49750	| Leucine-rich repeat (LRR family protein | chr1:18411177-18412779 REVERSE LENGTH=494	89	2
										AT1G09430	ACLA-3 | ATP-citrate lyase A-3 | chr1:3042135-3044978 FORWARD LENGTH=424	83	2
										AT1G70710	ATGH9B1, CEL1, GH9B1 | glycosyl hydrolase 9B1 | chr1:26659356-26662962 REVERSE LENGTH=492	83	2
										AT5G50750	RGP4 | reversibly glycosylated polypeptide 4 | chr5:20641066-20642470 FORWARD LENGTH=364	82	2
										AT1G23820	SPDS1 | spermidine synthase 1 | chr1:8420278-8422724 FORWARD LENGTH=378,SPDS1 | spermidine synthase 1 | chr1:8420278-8422480 FORWARD LENGTH=327	79	2
										AT5G10240	ASN3 | asparagine synthetase 3 | chr5:3212934-3216418 REVERSE LENGTH=578,ASN3 | asparagine synthetase 3 | chr5:3212934-3216418 REVERSE LENGTH=577	79	2
										AT3G19710	BCAT4 | branched-chain aminotransferase4 | chr3:6847202-6849429 REVERSE LENGTH=354	78	2
										AT4G35450	AKR2, AFT, AKR2A | ankyrin repeat-containing protein 2 | chr4:16839862-16841759 FORWARD LENGTH=342,AKR2, AFT, AKR2A | ankyrin repeat-containing protein 2 | chr4:16839862-16841759 FORWARD LENGTH=342,AKR2, AFT, AKR2A | ankyrin repeat-containing protein 2 | chr4:16839862-16841759 FORWARD LENGTH=342,AKR2, AFT, AKR2A | ankyrin repeat-containing protein 2 | chr4:16840072-16841759 FORWARD LENGTH=304,AKR…	76	2
										AT2G14120	DRP3B | dynamin related protein | chr2:5954253-5960015 REVERSE LENGTH=780,DRP3B | dynamin related protein | chr2:5954253-5960015 REVERSE LENGTH=780,DRP3B | dynamin related protein | chr2:5954253-5960015 REVERSE LENGTH=809,ADL2, DRP3A | dynamin-related protein 3A | chr4:16161073-16166587 FORWARD LENGTH=808,DRP3A | dynamin-related protein 3A | chr4:16161073-16166587 FORWARD LENGTH=809	76	2
										AT5G49810	MMT | methionine S-methyltransferase | chr5:20239418-20246046 FORWARD LENGTH=1071	76	2
										AT3G46280	| protein kinase-related | chr3:17005672-17008410 REVERSE LENGTH=471	75	2
										AT1G10670	ACLA-1 | ATP-citrate lyase A-1 | chr1:3535787-3538098 FORWARD LENGTH=423,ACLA-1 | ATP-citrate lyase A-1 | chr1:3535787-3538098 FORWARD LENGTH=423,ACLA-1 | ATP-citrate lyase A-1 | chr1:3535787-3538098 FORWARD LENGTH=443,ACLA-1 | ATP-citrate lyase A-1 | chr1:3535787-3538098 FORWARD LENGTH=423	73	2
										AT1G45000	| AAA-type ATPase family protein | chr1:17009220-17011607 FORWARD LENGTH=399	73	2
										AT2G17420	NTRA, ATNTRA, NTR2 | NADPH-dependent thioredoxin reductase A | chr2:7564357-7566219 FORWARD LENGTH=378	73	2
										AT1G07140	SIRANBP | Pleckstrin homology (PH domain superfamily protein | chr1:2192360-2193688 REVERSE LENGTH=228	72	2
										AT1G23800	ALDH2B7, ALDH2B | aldehyde dehydrogenase 2B7 | chr1:8412238-8414804 REVERSE LENGTH=534	72	2
										AT3G06730	TRX P, TRX z | Thioredoxin z | chr3:2124276-2125845 FORWARD LENGTH=183	72	2
										AT4G16830	| Hyaluronan / mRNA binding family | chr4:9470621-9472308 FORWARD LENGTH=355, | Hyaluronan / mRNA binding family | chr4:9470979-9472308 FORWARD LENGTH=265, | Hyaluronan / mRNA binding family | chr4:9470652-9472308 FORWARD LENGTH=345	71	2
										AT4G02510	TOC159, TOC86, PPI2, TOC160, ATTOC159 | translocon at the outer envelope membrane of chloroplasts 159 | chr4:1104766-1109360 FORWARD LENGTH=1503	70	2
										AT1G21440	| Phosphoenolpyruvate carboxylase family protein | chr1:7502325-7504103 REVERSE LENGTH=336	69	2
										AT2G44050	COS1 | 6,7-dimethyl-8-ribityllumazine synthase / DMRL synthase / lumazine synthase / riboflavin synthase | chr2:18224304-18225917 FORWARD LENGTH=227	66	2
										AT1G01160	GIF2 | GRF1-interacting factor 2 | chr1:72583-73883 FORWARD LENGTH=195,GIF2 | GRF1-interacting factor 2 | chr1:72583-73883 FORWARD LENGTH=229	65	2
										AT4G05180	PSBQ, PSBQ-2, PSII-Q | photosystem II subunit Q-2 | chr4:2672093-2673170 REVERSE LENGTH=230	64	2
										AT4G27000	ATRBP45C | RNA-binding (RRM/RBD/RNP motifs family protein | chr4:13554983-13557763 REVERSE LENGTH=415	62	2
										AT4G02330	ATPMEPCRB | Plant invertase/pectin methylesterase inhibitor superfamily | chr4:1032479-1034928 FORWARD LENGTH=573	61	2
										AT2G45790	ATPMM, PMM | phosphomannomutase | chr2:18855876-18857753 FORWARD LENGTH=246	60	2
										AT1G49630	ATPREP2, PREP2 | presequence protease 2 | chr1:18368405-18375336 REVERSE LENGTH=1080,ATPREP2, PREP2 | presequence protease 2 | chr1:18368405-18375336 REVERSE LENGTH=1080,ATPREP2, PREP2 | presequence protease 2 | chr1:18368405-18375336 REVERSE LENGTH=1080,ATPREP1, ATZNMP, PREP1 | presequence protease 1 | chr3:6625578-6631874 REVERSE LENGTH=1080,PREP1 | presequence protease 1 | chr3:6625578-6631874…	60	2
										AT3G13860	HSP60-3A | heat shock protein 60-3A | chr3:4561704-4565133 REVERSE LENGTH=572	60	2
										AT2G20360	| NAD(P-binding Rossmann-fold superfamily protein | chr2:8786070-8789098 FORWARD LENGTH=402	59	2
										AT1G27020	| unknown protein; BEST Arabidopsis thaliana protein match is: unknown protein (TAIR:AT1G27030; Has 514 Blast hits to 514 proteins in 175 species: Archae - 0; Bacteria - 311; Metazoa - 0; Fungi - 0; Plants - 65; Viruses - 0; Other Eukaryotes - 1	58	2
										AT3G54050	HCEF1 | high cyclic electron flow 1 | chr3:20016951-20018527 FORWARD LENGTH=417,HCEF1 | high cyclic electron flow 1 | chr3:20016951-20018527 FORWARD LENGTH=417	58	2
										AT1G21850	sks8 | SKU5 similar 8 | chr1:7667803-7670530 REVERSE LENGTH=551	56	2
										AT1G37130	NIA2, B29, NIA2-1, CHL3, NR, NR2, ATNR2 | nitrate reductase 2 | chr1:14158617-14161652 FORWARD LENGTH=917	56	2
										AT4G35630	PSAT | phosphoserine aminotransferase | chr4:16904205-16905497 FORWARD LENGTH=430	55	2
										AT5G08280	HEMC | hydroxymethylbilane synthase | chr5:2663763-2665596 REVERSE LENGTH=382	55	2
										AT3G03270	| Adenine nucleotide alpha hydrolases-like superfamily protein | chr3:761383-763075 REVERSE LENGTH=201, | Adenine nucleotide alpha hydrolases-like superfamily protein | chr3:762136-763075 REVERSE LENGTH=159	53	2
										AT3G52880	ATMDAR1, MDAR1 | monodehydroascorbate reductase 1 | chr3:19601477-19604366 REVERSE LENGTH=434,ATMDAR1, MDAR1 | monodehydroascorbate reductase 1 | chr3:19601477-19604366 REVERSE LENGTH=466	52	2
										AT3G15010	| RNA-binding (RRM/RBD/RNP motifs family protein | chr3:5052844-5054058 FORWARD LENGTH=404, | RNA-binding (RRM/RBD/RNP motifs family protein | chr3:5052844-5054058 FORWARD LENGTH=404	49	2
										AT1G04690	KAB1, KV-BETA1 | potassium channel beta subunit 1 | chr1:1313662-1315420 FORWARD LENGTH=328	48	2
										AT4G24770	RBP31, ATRBP31, CP31, ATRBP33 | 31-kDa RNA binding protein | chr4:12766223-12767952 REVERSE LENGTH=329	48	2
										AT5G34940	AtGUS3, GUS3 | glucuronidase 3 | chr5:13235912-13237799 REVERSE LENGTH=401,AtGUS3, GUS3 | glucuronidase 3 | chr5:13235912-13238718 REVERSE LENGTH=536,AtGUS3, GUS3 | glucuronidase 3 | chr5:13236566-13238718 REVERSE LENGTH=382	47	2
										AT5G62530	ALDH12A1, ATP5CDH, P5CDH | aldehyde dehydrogenase 12A1 | chr5:25099768-25103159 REVERSE LENGTH=556	47	2
										AT5G23020	MAM-L, MAM3, IMS2 | 2-isopropylmalate synthase 2 | chr5:7718203-7721634 FORWARD LENGTH=503	46	2

## Sheet: Data S10
IP/MS data from the brm-1 BRM-GFP and brdx3 brm1 BRM-GFP line treated with MG132 proteasome inhibitor, filtered against GFP control line
Known SWI/SNF subunits are shown in bold
brm-1 BRM-GFP + MG132 (Rep. 1)					brm-1 BRM-GFP + MG132 (Rep. 2)					brm-1 BRM-GFP + MG132 (Rep. 3)					brdx3 brm-1 BRM-GFP + MG132 (Rep. 1)					brdx3 brm-1 BRM-GFP + MG132 (Rep. 2)					brdx3 brm-1 BRM-GFP + MG132 (Rep. 3)					brd1/2 brm-1 BRM-GFP + MG132					brd1/13 brm-1 BRM-GFP + MG132					brd2/13 brm-1 BRM-GFP + MG132
Accession	Description	Score	No. of unique peptides		Accession	Description	Score	No. of unique peptides		Accession	Description	Score	No. of unique peptides		Accession	Description	Score	No. of unique peptides		Accession	Description	Score	No. of unique peptides		Accession	Description	Score	No. of unique peptides		Accession	Description	Score	No. of unique peptides		Accession	Description	Score	No. of unique peptides		Accession	Description	Score	No. of unique peptides
AT2G46020	CHR2, ATBRM, BRM, CHA2 | transcription regulatory protein SNF2, putative | chr2:18923304-18931769 FORWARD LENGTH=2192,CHR2, ATBRM, BRM, CHA2 | transcription regulatory protein SNF2, putative | chr2:18923304-18931769 FORWARD LENGTH=2193,PIE1, SRCAP, chr13 | SNF2 domain-containing protein / helicase domain-containing protein | chr3:4065636-4073992 FORWARD LENGTH=2055	11280	81		AT2G46020	CHR2, ATBRM, BRM, CHA2 | transcription regulatory protein SNF2, putative | chr2:18923304-18931769 FORWARD LENGTH=2192,CHR2, ATBRM, BRM, CHA2 | transcription regulatory protein SNF2, putative | chr2:18923304-18931769 FORWARD LENGTH=2193,PIE1, SRCAP, chr13 | SNF2 domain-containing protein / helicase domain-containing protein | chr3:4065636-4073992 FORWARD LENGTH=2055	9141	74		AT2G46020	CHR2, ATBRM, BRM, CHA2 | transcription regulatory protein SNF2, putative | chr2:18923304-18931769 FORWARD LENGTH=2192,CHR2, ATBRM, BRM, CHA2 | transcription regulatory protein SNF2, putative | chr2:18923304-18931769 FORWARD LENGTH=2193	8794	62		AT2G46020	CHR2, ATBRM, BRM, CHA2 | transcription regulatory protein SNF2, putative | chr2:18923304-18931769 FORWARD LENGTH=2192,CHR2, ATBRM, BRM, CHA2 | transcription regulatory protein SNF2, putative | chr2:18923304-18931769 FORWARD LENGTH=2193,PIE1, SRCAP, chr13 | SNF2 domain-containing protein / helicase domain-containing protein | chr3:4065636-4073992 FORWARD LENGTH=2055	5779	55		AT2G46020	CHR2, ATBRM, BRM, CHA2 | transcription regulatory protein SNF2, putative | chr2:18923304-18931769 FORWARD LENGTH=2192,CHR2, ATBRM, BRM, CHA2 | transcription regulatory protein SNF2, putative | chr2:18923304-18931769 FORWARD LENGTH=2193	5564	47		AT2G46020	transcription regulatory protein SNF2, putative, similar to SP:P22082 Transcription regulatory protein SNF2 (SWI/SNF complex component SNF2) {Saccharomyces cerevisiae}; contains Pfam profiles PF00271: Helicase conserved C-terminal domain, PF00176: SNF2 family N-terminal domain	4587	49		AT2G46020	transcription regulatory protein SNF2, putative, similar to SP:P22082 Transcription regulatory protein SNF2 (SWI/SNF complex component SNF2) {Saccharomyces cerevisiae}; contains Pfam profiles PF00271: Helicase conserved C-terminal domain, PF00176: SNF2 family N-terminal domain	8653	62		AT2G46020	CHR2, ATBRM, BRM, CHA2 | transcription regulatory protein SNF2, putative | chr2:18923304-18931769 FORWARD LENGTH=2192,CHR2, ATBRM, BRM, CHA2 | transcription regulatory protein SNF2, putative | chr2:18923304-18931769 FORWARD LENGTH=2193	11053	71		AT2G46020	CHR2, ATBRM, BRM, CHA2 | transcription regulatory protein SNF2, putative | chr2:18923304-18931769 FORWARD LENGTH=2192,CHR2, ATBRM, BRM, CHA2 | transcription regulatory protein SNF2, putative | chr2:18923304-18931769 FORWARD LENGTH=2193	9665	66
AT1G18450	ATARP4, ARP4 | actin-related protein 4 | chr1:6348199-6351766 FORWARD LENGTH=441	2806	21		AT1G18450	ATARP4, ARP4 | actin-related protein 4 | chr1:6348199-6351766 FORWARD LENGTH=441	1910	15		AT1G18450	ATARP4, ARP4 | actin-related protein 4 | chr1:6348199-6351766 FORWARD LENGTH=441	1878	16		AT3G60830	ATARP7, ARP7 | actin-related protein 7 | chr3:22474298-22476000 FORWARD LENGTH=363	1636	13		AT3G60830	ATARP7, ARP7 | actin-related protein 7 | chr3:22474298-22476000 FORWARD LENGTH=363	490	9		AT3G60830	ATARP7_ARP7__actin-related protein 7 (ARP7), identical to actin-related protein 7 (ARP7) (Arabidopsis thaliana) GI:21427469; contains Pfam profile PF00022: Actin	1047	13		AT1G18450	ATARP4_ARP4__actin-related protein 4 (ARP4), neary identical to actin-related protein 4 (ARP4) (Arabidopsis thaliana) GI:21427463; contains Pfam profile PF00022: Actin; supporting cDNA gi:21427462:gb:AF507912.1:	2111	21		AT1G18450	ATARP4, ARP4 | actin-related protein 4 | chr1:6348199-6351766 FORWARD LENGTH=441	2253	21		AT1G18450	ATARP4, ARP4 | actin-related protein 4 | chr1:6348199-6351766 FORWARD LENGTH=441	1879	15
AT5G14170	CHC1 | SWIB/MDM2 domain superfamily protein | chr5:4568696-4570444 REVERSE LENGTH=534	2617	18		AT5G14170	CHC1 | SWIB/MDM2 domain superfamily protein | chr5:4568696-4570444 REVERSE LENGTH=534	1639	15		AT1G20670	| DNA-binding bromodomain-containing protein | chr1:7164537-7167933 REVERSE LENGTH=652	1717	14		AT1G18450	ATARP4, ARP4 | actin-related protein 4 | chr1:6348199-6351766 FORWARD LENGTH=441	1320	12		AT1G18450	ATARP4, ARP4 | actin-related protein 4 | chr1:6348199-6351766 FORWARD LENGTH=441	693	7		AT1G18450	ATARP4_ARP4__actin-related protein 4 (ARP4), neary identical to actin-related protein 4 (ARP4) (Arabidopsis thaliana) GI:21427463; contains Pfam profile PF00022: Actin; supporting cDNA gi:21427462:gb:AF507912.1:	569	10		AT3G60830	ATARP7_ARP7__actin-related protein 7 (ARP7), identical to actin-related protein 7 (ARP7) (Arabidopsis thaliana) GI:21427469; contains Pfam profile PF00022: Actin	1572	15		AT3G60830	ATARP7, ARP7 | actin-related protein 7 | chr3:22474298-22476000 FORWARD LENGTH=363	1635	15		AT1G20670	| DNA-binding bromodomain-containing protein | chr1:7164537-7167933 REVERSE LENGTH=652	1667	15
AT1G20670	| DNA-binding bromodomain-containing protein | chr1:7164537-7167933 REVERSE LENGTH=652	1481	17		AT1G20670	| DNA-binding bromodomain-containing protein | chr1:7164537-7167933 REVERSE LENGTH=652	1374	14		AT3G60830	ATARP7, ARP7 | actin-related protein 7 | chr3:22474298-22476000 FORWARD LENGTH=363	1409	12		AT5G09700	| Glycosyl hydrolase family protein | chr5:3003720-3005566 REVERSE LENGTH=526,XYL4, ATBXL4 | beta-D-xylosidase 4 | chr5:25810227-25813309 REVERSE LENGTH=784	291	6		AT4G13670	PTAC5 | plastid transcriptionally active 5 | chr4:7948644-7950779 FORWARD LENGTH=387	144	4		AT3G11964	S1 RNA-binding domain-containing protein, similar to SP:Q05022 rRNA biogenesis protein RRP5 {Saccharomyces cerevisiae}; contains Pfam profile PF00575: S1 RNA binding domain	252	9		AT5G14170	SWIB complex BAF60b domain-containing protein, similar to brahma associated protein 60 kDa (Drosophila melanogaster) GI:3378134, SWI/SNF-related, matrix-associated, actin-dependent regulator of chromatin D1 (Homo sapiens) GI:4566530; contains Pfam profile PF02201: BAF60b domain of the SWIB complex	690	8		AT5G14170	CHC1 | SWIB/MDM2 domain superfamily protein | chr5:4568696-4570444 REVERSE LENGTH=534	1277	9		AT3G60830	ATARP7, ARP7 | actin-related protein 7 | chr3:22474298-22476000 FORWARD LENGTH=363	1089	13
AT3G60830	ATARP7, ARP7 | actin-related protein 7 | chr3:22474298-22476000 FORWARD LENGTH=363	2154	14		AT3G60830	ATARP7, ARP7 | actin-related protein 7 | chr3:22474298-22476000 FORWARD LENGTH=363	1779	12		AT5G14170	CHC1 | SWIB/MDM2 domain superfamily protein | chr5:4568696-4570444 REVERSE LENGTH=534	1132	12		AT1G02170	LOL3, ATMCPB1, MCP1B, ATMC1, MC1 | metacaspase 1 | chr1:411883-413426 FORWARD LENGTH=367	350	5		AT3G29310	| calmodulin-binding protein-related | chr3:11249712-11251452 FORWARD LENGTH=551	99	3		AT5G64420	DNA polymerase V family, contains Pfam domain PF04931: DNA polymerase V	316	7		AT1G21700	ATSWI3C_CHB03_CHB3_CHB4_ATSWI3D__SWIRM domain-containing protein / DNA-binding family protein, contains similarity to SWI/SNF complex 170 KDa subunit (Homo sapiens) gi:1549241:gb:AAC50694; contains Pfam domain PF04433: SWIRM domain, PF00249: Myb-like DNA-binding domain	545	7		AT1G76380	| DNA-binding bromodomain-containing protein | chr1:28651416-28654536 REVERSE LENGTH=579, | DNA-binding bromodomain-containing protein | chr1:28651416-28654536 REVERSE LENGTH=580, | DNA-binding bromodomain-containing protein | chr1:28651416-28654536 REVERSE LENGTH=579	557	9		AT5G14170	CHC1 | SWIB/MDM2 domain superfamily protein | chr5:4568696-4570444 REVERSE LENGTH=534	914	12
AT1G21700	ATSWI3C, CHB4, SWI3C | SWITCH/sucrose nonfermenting 3C | chr1:7620156-7623978 REVERSE LENGTH=807	1889	13		AT1G21700	ATSWI3C, CHB4, SWI3C | SWITCH/sucrose nonfermenting 3C | chr1:7620156-7623978 REVERSE LENGTH=807	1194	11		AT1G21700	ATSWI3C, CHB4, SWI3C | SWITCH/sucrose nonfermenting 3C | chr1:7620156-7623978 REVERSE LENGTH=807	1272	11		AT3G28940	| AIG2-like (avirulence induced gene family protein | chr3:10968324-10969311 REVERSE LENGTH=169	296	5		AT5G66420	| CONTAINS InterPro DOMAIN/s: Uncharacterised conserved protein UCP033271 (InterPro:IPR008322, TIM-barrel signal transduction protein, predicted (InterPro:IPR009215; Has 30201 Blast hits to 17322 proteins in 780 species: Archae - 12; Bacteria - 1, | LOCATED IN: cellular_component unknown; EXPRESSED IN: 23 plant structures; EXPRESSED DURING: 13 growth stages; CONTAINS InterPro DOMAIN/s: Uncharacte…	73	2		AT2G39800	P5CS1_ATP5CS__delta 1-pyrroline-5-carboxylate synthetase A / P5CS A (P5CS1), identical to SP:P54887:P5C1_ARATH	289	7		AT5G17510	| unknown protein; BEST Arabidopsis thaliana protein match is: unknown protein (TAIR:AT3G03460; Has 1807 Blast hits to 1807 proteins in 277 species: Archae - 0; Bacteria - 0; Metazoa - 736; Fungi - 347; Plants - 385; Viruses - 0; Other Eukaryote	664	7		AT1G21700	ATSWI3C, CHB4, SWI3C | SWITCH/sucrose nonfermenting 3C | chr1:7620156-7623978 REVERSE LENGTH=807	694	9		AT1G21700	ATSWI3C, CHB4, SWI3C | SWITCH/sucrose nonfermenting 3C | chr1:7620156-7623978 REVERSE LENGTH=807	1181	9
AT5G55040	| DNA-binding bromodomain-containing protein | chr5:22327727-22331703 REVERSE LENGTH=916, | DNA-binding bromodomain-containing protein | chr5:22327727-22331703 REVERSE LENGTH=916	510	11		AT5G17510	| unknown protein; BEST Arabidopsis thaliana protein match is: unknown protein (TAIR:AT3G03460; Has 1807 Blast hits to 1807 proteins in 277 species: Archae - 0; Bacteria - 0; Metazoa - 736; Fungi - 347; Plants - 385; Viruses - 0; Other Eukaryote	848	8		AT5G17510	| unknown protein; BEST Arabidopsis thaliana protein match is: unknown protein (TAIR:AT3G03460; Has 1807 Blast hits to 1807 proteins in 277 species: Archae - 0; Bacteria - 0; Metazoa - 736; Fungi - 347; Plants - 385; Viruses - 0; Other Eukaryote	553	8		AT3G01120	MTO1, CGS, ATCYS1, CGS1 | Pyridoxal phosphate (PLP-dependent transferases superfamily protein | chr3:39234-41865 REVERSE LENGTH=563	123	5		AT1G15520	PDR12, ATPDR12, ABCG40, ATABCG40 | pleiotropic drug resistance 12 | chr1:5331993-5338175 REVERSE LENGTH=1423,PDR11, ATPDR11 | pleiotropic drug resistance 11 | chr1:24978239-24984461 FORWARD LENGTH=1454,PDR6, ATPDR6 | pleiotropic drug resistance 6 | chr2:15257583-15263627 FORWARD LENGTH=1453,ATPDR1, PDR1 | pleiotropic drug resistance 1 | chr3:5539897-5546263 FORWARD LENGTH=1416,PDR1 | pleiotropic …	72	2		AT1G79940	DNAJ heat shock N-terminal domain-containing protein / sec63 domain-containing protein, similar to SP:Q9UGP8 Translocation protein SEC63 homolog {Homo sapiens}; contains Pfam profiles PF00226 DnaJ domain, PF02889 Sec63 domain	253	7		AT4G02510	TOC159_ATTOC159_PPI2_TOC160_TOC86__chloroplast outer membrane protein, putative, similar to chloroplast protein import component Toc159 (Pisum sativum) GI:8489806, chloroplast outer envelope protein 86 (Pisum sativum) GI:599958, GTP-binding protein (Pisum sativum) GI:576509	315	6		AT5G17510	| unknown protein; BEST Arabidopsis thaliana protein match is: unknown protein (TAIR:AT3G03460.1); Has 1807 Blast hits to 1807 proteins in 277 species: Archae - 0; Bacteria - 0; Metazoa - 736; Fungi - 347; Plants - 385; Viruses - 0; Other Eukaryote	572	7		AT5G17510	| unknown protein; BEST Arabidopsis thaliana protein match is: unknown protein (TAIR:AT3G03460; Has 1807 Blast hits to 1807 proteins in 277 species: Archae - 0; Bacteria - 0; Metazoa - 736; Fungi - 347; Plants - 385; Viruses - 0; Other Eukaryote	672	9
AT1G76380	| DNA-binding bromodomain-containing protein | chr1:28651416-28654536 REVERSE LENGTH=579, | DNA-binding bromodomain-containing protein | chr1:28651416-28654536 REVERSE LENGTH=580, | DNA-binding bromodomain-containing protein | chr1:28651416-28654536 REVERSE LENGTH=579	429	10		AT1G49630	ATPREP2, PREP2 | presequence protease 2 | chr1:18368405-18375336 REVERSE LENGTH=1080,ATPREP2, PREP2 | presequence protease 2 | chr1:18368405-18375336 REVERSE LENGTH=1080,ATPREP2, PREP2 | presequence protease 2 | chr1:18368405-18375336 REVERSE LENGTH=1080,ATPREP1, ATZNMP, PREP1 | presequence protease 1 | chr3:6625578-6631874 REVERSE LENGTH=1080,PREP1 | presequence protease 1 | chr3:6625578-6631874…	277	7		AT2G39800	P5CS1, ATP5CS | delta1-pyrroline-5-carboxylate synthase 1 | chr2:16598516-16602939 REVERSE LENGTH=717,P5CS1, ATP5CS | delta1-pyrroline-5-carboxylate synthase 1 | chr2:16598516-16601976 REVERSE LENGTH=614,P5CS1 | delta1-pyrroline-5-carboxylate synthase 1 | chr2:16598516-16602939 REVERSE LENGTH=714,P5CS1 | delta1-pyrroline-5-carboxylate synthase 1 | chr2:16598516-16602939 REVERSE LENGTH=717,P5CS2 |…	256	6		AT1G22760	PAB3 | poly(A binding protein 3 | chr1:8055599-8058799 FORWARD LENGTH=660,PAB4, PABP4 | poly(A binding protein 4 | chr2:9943209-9946041 FORWARD LENGTH=662	84	4							AT3G06530	BAP28-related, similar to Protein BAP28 (Swiss-Prot:Q9H583) (Homo sapiens)	174	7		AT5G55040	DNA-binding bromodomain-containing protein, contains bromodomain, INTERPRO:IPR001487	417	6		AT5G55210	| unknown protein; FUNCTIONS IN: molecular_function unknown; INVOLVED IN: biological_process unknown; LOCATED IN: chloroplast; EXPRESSED IN: 23 plant structures; EXPRESSED DURING: 13 growth stages; BEST Arabidopsis thaliana protein match is: unknow	201	4		AT5G55210	| unknown protein; FUNCTIONS IN: molecular_function unknown; INVOLVED IN: biological_process unknown; LOCATED IN: chloroplast; EXPRESSED IN: 23 plant structures; EXPRESSED DURING: 13 growth stages; BEST Arabidopsis thaliana protein match is: unknow	171	4
AT5G17510	| unknown protein; BEST Arabidopsis thaliana protein match is: unknown protein (TAIR:AT3G03460; Has 1807 Blast hits to 1807 proteins in 277 species: Archae - 0; Bacteria - 0; Metazoa - 736; Fungi - 347; Plants - 385; Viruses - 0; Other Eukaryote	918	9		AT5G55040	| DNA-binding bromodomain-containing protein | chr5:22327727-22331703 REVERSE LENGTH=916, | DNA-binding bromodomain-containing protein | chr5:22327727-22331703 REVERSE LENGTH=916	257	7		AT1G68010	HPR, ATHPR1 | hydroxypyruvate reductase | chr1:25493418-25495720 FORWARD LENGTH=386,HPR | hydroxypyruvate reductase | chr1:25493418-25495720 FORWARD LENGTH=387	375	5		AT1G01090	PDH-E1 ALPHA | pyruvate dehydrogenase E1 alpha | chr1:47705-49166 REVERSE LENGTH=428	141	4							AT1G02520	multidrug resistance P-glycoprotein, putative, similar to multidrug-resistant protein CjMDR1 GI:14715462 from (Coptis japonica)	597	6		AT3G11964	S1 RNA-binding domain-containing protein, similar to SP:Q05022 rRNA biogenesis protein RRP5 {Saccharomyces cerevisiae}; contains Pfam profile PF00575: S1 RNA binding domain	105	5		AT3G26060	ATPRX Q | Thioredoxin superfamily protein | chr3:9524807-9526123 FORWARD LENGTH=216,ATPRX Q | Thioredoxin superfamily protein | chr3:9524807-9526123 FORWARD LENGTH=217	306	4		AT1G48600	PMEAMT, AtPMEAMT | S-adenosyl-L-methionine-dependent methyltransferases superfamily protein | chr1:17966448-17969077 FORWARD LENGTH=475,PMEAMT, AtPMEAMT | S-adenosyl-L-methionine-dependent methyltransferases superfamily protein | chr1:17966074-17969077 FORWARD LENGTH=491, | S-adenosyl-L-methionine-dependent methyltransferases superfamily protein | chr1:27670825-27673400 FORWARD LENGTH=490, | S-ad…	78	3
AT3G01890	| SWIB/MDM2 domain superfamily protein | chr3:310332-311772 FORWARD LENGTH=458	441	7		AT1G29900	CARB | carbamoyl phosphate synthetase B | chr1:10468164-10471976 FORWARD LENGTH=1187	200	6		AT1G37130	NIA2, B29, NIA2-1, CHL3, NR, NR2, ATNR2 | nitrate reductase 2 | chr1:14158617-14161652 FORWARD LENGTH=917	229	5		AT1G50200	ALATS, ACD | Alanyl-tRNA synthetase | chr1:18591429-18598311 REVERSE LENGTH=1003,ALATS | Alanyl-tRNA synthetase | chr1:18591429-18598167 REVERSE LENGTH=963	138	4							AT2G20140	26S protease regulatory complex subunit 4, putative, similar to Swiss-Prot:P48601 26S protease regulatory subunit 4 (P26S4) (Drosophila melanogaster)	309	6		AT5G64420	DNA polymerase V family, contains Pfam domain PF04931: DNA polymerase V	166	5		AT5G14260	| Rubisco methyltransferase family protein | chr5:4601139-4603873 FORWARD LENGTH=514, | Rubisco methyltransferase family protein | chr5:4601139-4603873 FORWARD LENGTH=514, | Rubisco methyltransferase family protein | chr5:4601139-4603873 FORWARD LENGTH=514	102	3		AT4G13670	PTAC5 | plastid transcriptionally active 5 | chr4:7948644-7950779 FORWARD LENGTH=387	164	3
AT5G55210	| unknown protein; FUNCTIONS IN: molecular_function unknown; INVOLVED IN: biological_process unknown; LOCATED IN: chloroplast; EXPRESSED IN: 23 plant structures; EXPRESSED DURING: 13 growth stages; BEST Arabidopsis thaliana protein match is: unknow	628	6		AT3G63490	| Ribosomal protein L1p/L10e family | chr3:23444269-23446020 FORWARD LENGTH=346, | Ribosomal protein L1p/L10e family | chr3:23444269-23445777 FORWARD LENGTH=291	353	5		AT1G15520	PDR12, ATPDR12, ABCG40, ATABCG40 | pleiotropic drug resistance 12 | chr1:5331993-5338175 REVERSE LENGTH=1423,PDR11, ATPDR11 | pleiotropic drug resistance 11 | chr1:24978239-24984461 FORWARD LENGTH=1454,PDR6, ATPDR6 | pleiotropic drug resistance 6 | chr2:15257583-15263627 FORWARD LENGTH=1453,ATPDR1, PDR1 | pleiotropic drug resistance 1 | chr3:5539897-5546263 FORWARD LENGTH=1416,PDR1 | pleiotropic …	225	5		AT1G49760	PAB8, PABP8 | poly(A binding protein 8 | chr1:18416740-18419753 FORWARD LENGTH=671,PAB8 | poly(A binding protein 8 | chr1:18416740-18419753 FORWARD LENGTH=671	100	4							AT3G56150	EIF3C_ATEIF3C-1_ATTIF3C1_EIF3C-1_TIF3C1__eukaryotic translation initiation factor 3 subunit 8 / eIF3 p110 / eIF3c / p105 (TIF3C1), nearly identical to SP:O49160 Eukaryotic translation initiation factor 3 subunit 8 (eIF3 p110) (eIF3c) (p105) {Arabidopsis thaliana}	265	6		AT1G10840	TIF3H1__eukaryotic translation initiation factor 3 subunit 3 / eIF-3 gamma / eIF3h (TIF3H1), identical to SP:Q9C5Z2 Eukaryotic translation initiation factor 3 subunit 3 (eIF-3 gamma) (eIF3 p38 subunit) (eIF3h) {Arabidopsis thaliana}; contains Pfam profile PF01398: Mov34/MPN/PAD-1 family	83	3		AT5G05730	ASA1, TRP5, AMT1, WEI2, JDL1 | anthranilate synthase alpha subunit 1 | chr5:1719740-1722811 REVERSE LENGTH=595,ASA1 | anthranilate synthase alpha subunit 1 | chr5:1719740-1722811 REVERSE LENGTH=624	136	3		AT4G22320	| unknown protein; BEST Arabidopsis thaliana protein match is: unknown protein (TAIR:AT5G55210; Has 8953 Blast hits to 5363 proteins in 542 species: Archae - 33; Bacteria - 806; Metazoa - 2454; Fungi - 831; Plants - 279; Viruses - 151; Other Euk, | unknown protein; FUNCTIONS IN: molecular_function unknown; INVOLVED IN: biological_process unknown; EXPRESSED IN: 24 plant structures; EXPRESSED DURIN…	167	3
AT1G02170	LOL3, ATMCPB1, MCP1B, ATMC1, MC1 | metacaspase 1 | chr1:411883-413426 FORWARD LENGTH=367	437	6		AT5G09660	PMDH2 | peroxisomal NAD-malate dehydrogenase 2 | chr5:2993645-2995551 REVERSE LENGTH=354,PMDH2 | peroxisomal NAD-malate dehydrogenase 2 | chr5:2993645-2995169 REVERSE LENGTH=333,PMDH2 | peroxisomal NAD-malate dehydrogenase 2 | chr5:2993691-2995169 REVERSE LENGTH=342,PMDH2 | peroxisomal NAD-malate dehydrogenase 2 | chr5:2993691-2995551 REVERSE LENGTH=363	250	5		AT4G30530	| Class I glutamine amidotransferase-like superfamily protein | chr4:14920605-14922286 FORWARD LENGTH=250	182	5		AT3G51800	ATG2, EBP1, ATEBP1 | metallopeptidase M24 family protein | chr3:19211261-19213568 REVERSE LENGTH=392,ATG2, EBP1, ATEBP1 | metallopeptidase M24 family protein | chr3:19211261-19213568 REVERSE LENGTH=401,ATG2 | metallopeptidase M24 family protein | chr3:19211261-19213568 REVERSE LENGTH=385	98	3							AT1G43910	AAA-type ATPase family protein, contains Pfam profile: ATPase family PF00004	241	6		AT2G05840	PAA2__20S proteasome alpha subunit A2 (PAA2), identical to GB:AF043519	129	3		AT4G01370	ATMPK4, MPK4 | MAP kinase 4 | chr4:567219-568889 FORWARD LENGTH=376	153	3		AT1G01160	GIF2 | GRF1-interacting factor 2 | chr1:72583-73883 FORWARD LENGTH=195,GIF2 | GRF1-interacting factor 2 | chr1:72583-73883 FORWARD LENGTH=229	196	2
AT5G09700	| Glycosyl hydrolase family protein | chr5:3003720-3005566 REVERSE LENGTH=526,XYL4, ATBXL4 | beta-D-xylosidase 4 | chr5:25810227-25813309 REVERSE LENGTH=784	326	6		AT4G05180	PSBQ, PSBQ-2, PSII-Q | photosystem II subunit Q-2 | chr4:2672093-2673170 REVERSE LENGTH=230	206	5		AT1G14810	| semialdehyde dehydrogenase family protein | chr1:5102684-5104633 REVERSE LENGTH=375	168	5		AT5G49810	MMT | methionine S-methyltransferase | chr5:20239418-20246046 FORWARD LENGTH=1071	97	3							AT5G40200	DegP protease, putative, contains similarity to DegP2 protease GI:13172275 from (Arabidopsis thaliana)	202	6		AT2G23350	PAB4__polyadenylate-binding protein, putative / PABP, putative.Member of the Class II family of PABP proteins. Highly and ubiquitously expressed.	85	3		AT1G66240	ATX1, ATATX1 | homolog of anti-oxidant 1 | chr1:24686445-24687327 REVERSE LENGTH=106,ATX1, ATATX1 | homolog of anti-oxidant 1 | chr1:24686445-24686832 REVERSE LENGTH=66	164	3		AT1G16470	PAB1 | proteasome subunit PAB1 | chr1:5623122-5625439 FORWARD LENGTH=235,PAB1 | proteasome subunit PAB1 | chr1:5623122-5625439 FORWARD LENGTH=235, | N-terminal nucleophile aminohydrolases (Ntn hydrolases superfamily protein | chr1:29796286-29798240 REVERSE LENGTH=235, | N-terminal nucleophile aminohydrolases (Ntn hydrolases superfamily protein | chr1:29796286-29798240 REVERSE LENGTH=235, | N-term…	105	2
AT1G13270	MAP1C, MAP1B | methionine aminopeptidase 1B | chr1:4544999-4547155 FORWARD LENGTH=369,MAP1C, MAP1B | methionine aminopeptidase 1B | chr1:4544999-4546574 FORWARD LENGTH=283	221	5		AT3G28940	| AIG2-like (avirulence induced gene family protein | chr3:10968324-10969311 REVERSE LENGTH=169	416	4		AT3G20250	APUM5, PUM5 | pumilio 5 | chr3:7059098-7062660 REVERSE LENGTH=961	310	4		AT5G27470	| seryl-tRNA synthetase / serine--tRNA ligase | chr5:9695087-9697154 FORWARD LENGTH=451	88	3							ATCG01130	YCF1.2__hypothetical protein	188	6		AT2G43030	ribosomal protein L3 family protein, contains Pfam profile PF00297: ribosomal protein L3	255	3		AT5G01210	| HXXXD-type acyl-transferase family protein | chr5:84554-85981 FORWARD LENGTH=475	172	3		AT1G23820	SPDS1 | spermidine synthase 1 | chr1:8420278-8422724 FORWARD LENGTH=378,SPDS1 | spermidine synthase 1 | chr1:8420278-8422480 FORWARD LENGTH=327	56	2
AT3G28940	| AIG2-like (avirulence induced gene family protein | chr3:10968324-10969311 REVERSE LENGTH=169	210	4		AT5G55210	| unknown protein; FUNCTIONS IN: molecular_function unknown; INVOLVED IN: biological_process unknown; LOCATED IN: chloroplast; EXPRESSED IN: 23 plant structures; EXPRESSED DURING: 13 growth stages; BEST Arabidopsis thaliana protein match is: unknow	401	4		AT2G47000	MDR4, PGP4, ABCB4, ATPGP4 | ATP binding cassette subfamily B4 | chr2:19310008-19314750 REVERSE LENGTH=1286,PGP21 | P-glycoprotein 21 | chr3:23008755-23013579 REVERSE LENGTH=1296	250	4		AT2G01520	MLP328 | MLP-like protein 328 | chr2:235992-236881 FORWARD LENGTH=151	85	3							AT4G24330	expressed protein, hypothetical protein - Caenorhabditis elegans,PID:e1350884	381	5		AT3G03340	LUC7 N_terminus domain-containing protein, contains Pfam domain PF03194: LUC7 N_terminus	93	3		AT3G28940	| AIG2-like (avirulence induced gene) family protein | chr3:10968324-10969311 REVERSE LENGTH=169	215	3		AT1G48850	EMB1144 | chorismate synthase, putative / 5-enolpyruvylshikimate-3-phosphate phospholyase, putative | chr1:18065154-18067956 REVERSE LENGTH=436,EMB1144 | chorismate synthase, putative / 5-enolpyruvylshikimate-3-phosphate phospholyase, putative | chr1:18065399-18067956 REVERSE LENGTH=380,EMB1144 | chorismate synthase, putative / 5-enolpyruvylshikimate-3-phosphate phospholyase, putative | chr1:1806…	130	2
AT2G28190	CSD2, CZSOD2 | copper/zinc superoxide dismutase 2 | chr2:12014548-12016303 FORWARD LENGTH=216	431	3		AT2G28190	CSD2, CZSOD2 | copper/zinc superoxide dismutase 2 | chr2:12014548-12016303 FORWARD LENGTH=216	377	4		AT5G55040	| DNA-binding bromodomain-containing protein | chr5:22327727-22331703 REVERSE LENGTH=916, | DNA-binding bromodomain-containing protein | chr5:22327727-22331703 REVERSE LENGTH=916	236	4		AT3G59760	OASC, ATCS-C | O-acetylserine (thiol lyase isoform C | chr3:22072119-22075345 REVERSE LENGTH=433,OASC, ATCS-C | O-acetylserine (thiol lyase isoform C | chr3:22072661-22075345 REVERSE LENGTH=432,OASC, ATCS-C | O-acetylserine (thiol lyase isoform C | chr3:22072668-22075345 REVERSE LENGTH=430	85	3							AT3G58660	60S ribosomal protein-related, contains weak similarity to 60S ribosomal protein L10A (CSA-19) (NEDD-6) (Swiss-Prot:P53026) (Mus musculus)	304	5		AT3G11400	EIF3G1_ATEIF3G1__eukaryotic translation initiation factor 3G / eIF3g, nearly identical to eukaryotic translation initiation factor 3g (Arabidopsis thaliana) GI:12407751	106	3		AT1G76680	OPR1, ATOPR1 | 12-oxophytodienoate reductase 1 | chr1:28776982-28778271 FORWARD LENGTH=372,OPR1 | 12-oxophytodienoate reductase 1 | chr1:28776982-28778271 FORWARD LENGTH=397	219	3		AT1G62480	| Vacuolar calcium-binding protein-related | chr1:23128799-23129548 FORWARD LENGTH=152	86	2
AT1G48860	| RNA 3'-terminal phosphate cyclase/enolpyruvate transferase, alpha/beta | chr1:18068892-18071331 REVERSE LENGTH=521, | RNA 3'-terminal phosphate cyclase/enolpyruvate transferase, alpha/beta | chr1:18068892-18071074 REVERSE LENGTH=489	144	3		AT5G13510	| Ribosomal protein L10 family protein | chr5:4341294-4341956 FORWARD LENGTH=220	342	4		AT1G53440	| Leucine-rich repeat transmembrane protein kinase | chr1:19945959-19951562 FORWARD LENGTH=1035, | Leucine-rich repeat transmembrane protein kinase | chr3:4988271-4993891 FORWARD LENGTH=1020	194	4		AT5G01210	| HXXXD-type acyl-transferase family protein | chr5:84554-85981 FORWARD LENGTH=475	85	3							AT4G16630	DEAD/DEAH box helicase, putative (RH28), identical to cDNA DEAD box RNA helicase, RH28 GI:3776026	267	5		AT3G63490	ribosomal protein L1 family protein, ribosomal protein L1, S.oleracea, EMBL:SORPL1	146	3		AT1G27020	| unknown protein; BEST Arabidopsis thaliana protein match is: unknown protein (TAIR:AT1G27030.1); Has 514 Blast hits to 514 proteins in 175 species: Archae - 0; Bacteria - 311; Metazoa - 0; Fungi - 0; Plants - 65; Viruses - 0; Other Eukaryotes - 1	241	3		AT1G63770	| Peptidase M1 family protein | chr1:23658165-23664243 REVERSE LENGTH=945, | Peptidase M1 family protein | chr1:23657791-23664243 REVERSE LENGTH=987, | Peptidase M1 family protein | chr1:23657791-23663476 REVERSE LENGTH=895, | Peptidase M1 family protein | chr1:23657791-23664243 REVERSE LENGTH=1013	53	2
AT1G09430	ACLA-3 | ATP-citrate lyase A-3 | chr1:3042135-3044978 FORWARD LENGTH=424	132	3		AT5G09700	| Glycosyl hydrolase family protein | chr5:3003720-3005566 REVERSE LENGTH=526,XYL4, ATBXL4 | beta-D-xylosidase 4 | chr5:25810227-25813309 REVERSE LENGTH=784	256	4		AT3G54540	ATGCN4, GCN4 | general control non-repressible 4 | chr3:20190393-20192564 FORWARD LENGTH=723	191	4		AT1G23820	SPDS1 | spermidine synthase 1 | chr1:8420278-8422724 FORWARD LENGTH=378,SPDS1 | spermidine synthase 1 | chr1:8420278-8422480 FORWARD LENGTH=327	81	3							AT3G13870	RHD3__root hair defective 3 (RHD3), identical to root hair defective 3 (RHD3) GI:1839188 from (Arabidopsis thaliana) (Genes Dev (1997) 11(6), 799-811)	253	5		AT5G13510	ribosomal protein L10 family protein, ribosomal protein L10- Nicotiana tabacum, EMBL:AB010879	116	3		AT4G22320	| unknown protein; BEST Arabidopsis thaliana protein match is: unknown protein (TAIR:AT5G55210.1); Has 8953 Blast hits to 5363 proteins in 542 species: Archae - 33; Bacteria - 806; Metazoa - 2454; Fungi - 831; Plants - 279; Viruses - 151; Other Euk, | unknown protein; FUNCTIONS IN: molecular_function unknown; INVOLVED IN: biological_process unknown; EXPRESSED IN: 24 plant structures; EXPRESSED DU…	95	3		AT2G05840	PAA2 | 20S proteasome subunit PAA2 | chr2:2234226-2236053 FORWARD LENGTH=246	76	2
AT1G19920	APS2, ASA1 | Pseudouridine synthase/archaeosine transglycosylase-like family protein | chr1:6914835-6916657 REVERSE LENGTH=476,APS1 | ATP sulfurylase 1 | chr3:8112837-8114734 FORWARD LENGTH=463,APS3 | Pseudouridine synthase/archaeosine transglycosylase-like family protein | chr4:8413443-8415311 REVERSE LENGTH=465	117	3		AT1G69740	HEMB1 | Aldolase superfamily protein | chr1:26232197-26234713 FORWARD LENGTH=430,HEMB1 | Aldolase superfamily protein | chr1:26232197-26234713 FORWARD LENGTH=430	238	4		AT5G28840	GME | GDP-D-mannose 3',5'-epimerase | chr5:10862472-10864024 REVERSE LENGTH=377,GME | GDP-D-mannose 3',5'-epimerase | chr5:10862472-10864024 REVERSE LENGTH=377	190	4		AT3G23940	| dehydratase family | chr3:8648780-8652323 FORWARD LENGTH=608, | dehydratase family | chr3:8648780-8652323 FORWARD LENGTH=606	81	3							AT5G60980	nuclear transport factor 2 (NTF2) family protein / RNA recognition motif (RRM)-containing protein, G3BP ras-GTPase-activating protein SH3-domain binding protein, Mus musculus, EMBL:MMU65313	227	5		AT5G55210	expressed protein, similar to unknown protein (pir::T04913)	195	3		AT2G47470	ATPDIL2-1, UNE5, MEE30, PDI11, ATPDI11 | thioredoxin family protein | chr2:19481503-19483683 FORWARD LENGTH=361,ATPDIL2-1, UNE5, MEE30, PDI11, ATPDI11 | thioredoxin family protein | chr2:19481503-19483303 FORWARD LENGTH=266,ATPDIL2-1, UNE5, MEE30, PDI11, ATPDI11 | thioredoxin family protein | chr2:19481503-19483571 FORWARD LENGTH=323,ATPDIL2-1, UNE5, MEE30, PDI11, ATPDI11 | thioredoxin family pro…	102	2		AT2G43090	| Aconitase/3-isopropylmalate dehydratase protein | chr2:17918957-17919712 FORWARD LENGTH=251	77	2
AT4G05180	PSBQ, PSBQ-2, PSII-Q | photosystem II subunit Q-2 | chr4:2672093-2673170 REVERSE LENGTH=230	114	3		AT1G76380	| DNA-binding bromodomain-containing protein | chr1:28651416-28654536 REVERSE LENGTH=579, | DNA-binding bromodomain-containing protein | chr1:28651416-28654536 REVERSE LENGTH=580, | DNA-binding bromodomain-containing protein | chr1:28651416-28654536 REVERSE LENGTH=579	229	4		AT3G02260	BIG, DOC1, TIR3, UMB1, ASA1, LPR1, CRM1 | auxin transport protein (BIG | chr3:431152-448489 REVERSE LENGTH=5098	174	4		AT1G55450	| S-adenosyl-L-methionine-dependent methyltransferases superfamily protein | chr1:20705274-20706825 REVERSE LENGTH=311, | S-adenosyl-L-methionine-dependent methyltransferases superfamily protein | chr1:20705274-20706825 REVERSE LENGTH=320	78	3							AT5G60790	ATGCN1__ABC transporter family protein, similar to ABC transporter homolog PnATH GI:7573600 from (Populus nigra)	217	5		AT5G57120	expressed protein, weak similarity to SP:Q14978 Nucleolar phosphoprotein p130 {Homo sapiens}	139	3		AT5G43830	| Aluminium induced protein with YGL and LRDR motifs | chr5:17622593-17624239 REVERSE LENGTH=251	106	2		AT2G44050	COS1 | 6,7-dimethyl-8-ribityllumazine synthase / DMRL synthase / lumazine synthase / riboflavin synthase | chr2:18224304-18225917 FORWARD LENGTH=227	97	2
AT2G01520	MLP328 | MLP-like protein 328 | chr2:235992-236881 FORWARD LENGTH=151	109	3		AT1G17220	FUG1 | Translation initiation factor 2, small GTP-binding protein | chr1:5885383-5890165 FORWARD LENGTH=1026	226	4		AT1G29900	CARB | carbamoyl phosphate synthetase B | chr1:10468164-10471976 FORWARD LENGTH=1187	163	4		AT4G35630	PSAT | phosphoserine aminotransferase | chr4:16904205-16905497 FORWARD LENGTH=430	77	3							AT5G45510	leucine-rich repeat family protein, contains leucine rich repeat (LRR) domains, Pfam:PF00560	210	5		ATCG00720	PETB__Encodes the cytochrome b(6) subunit of the cytochrome b6f complex.	156	3		AT3G14240	| Subtilase family protein | chr3:4741637-4743964 REVERSE LENGTH=775	107	2		AT3G03460	| unknown protein; BEST Arabidopsis thaliana protein match is: unknown protein (TAIR:AT5G17510; Has 19732 Blast hits to 8747 proteins in 456 species: Archae - 0; Bacteria - 449; Metazoa - 7438; Fungi - 2099; Plants - 1550; Viruses - 53; Other Eu	72	2
AT4G23670	| Polyketide cyclase/dehydrase and lipid transport superfamily protein | chr4:12332846-12333656 REVERSE LENGTH=151	106	3		AT4G24770	RBP31, ATRBP31, CP31, ATRBP33 | 31-kDa RNA binding protein | chr4:12766223-12767952 REVERSE LENGTH=329	214	4		AT4G24230	ACBP3 | acyl-CoA-binding domain 3 | chr4:12567122-12568754 REVERSE LENGTH=364,ACBP3 | acyl-CoA-binding domain 3 | chr4:12567240-12568754 REVERSE LENGTH=362,ACBP3 | acyl-CoA-binding domain 3 | chr4:12567240-12568754 REVERSE LENGTH=362,ACBP3 | acyl-CoA-binding domain 3 | chr4:12567240-12568754 REVERSE LENGTH=362,ACBP3 | acyl-CoA-binding domain 3 | chr4:12567240-12568754 REVERSE LENGTH=362,ACBP3 | a…	152	4		AT1G30580	| GTP binding | chr1:10831953-10835454 REVERSE LENGTH=394	73	3							AT1G18150	ATMPK8__mitogen-activated protein kinase, putative / MAPK, putative (MPK8), identical to ATMPK8 (Arabidopsis thaliana) gi:7106542:dbj:BAA92222; mitogen-activated protein kinase (MAPK), PMID:12119167; similar to mitogen-activated protein kinase GI:5815410 from (Oryza sativa)	202	5		AT1G01610	ATGPAT4_GPAT4__Encodes a protein with glycerol-3-phosphate acyltransferase activity.	72	2		AT5G64130	| cAMP-regulated phosphoprotein 19-related protein | chr5:25664547-25665339 REVERSE LENGTH=115, | cAMP-regulated phosphoprotein 19-related protein | chr5:25664547-25665339 REVERSE LENGTH=140	112	2		AT3G06730	TRX P, TRX z | Thioredoxin z | chr3:2124276-2125845 FORWARD LENGTH=183	66	2
AT2G45300	| RNA 3'-terminal phosphate cyclase/enolpyruvate transferase, alpha/beta | chr2:18677518-18679868 FORWARD LENGTH=520	104	3		AT1G48860	| RNA 3'-terminal phosphate cyclase/enolpyruvate transferase, alpha/beta | chr1:18068892-18071331 REVERSE LENGTH=521, | RNA 3'-terminal phosphate cyclase/enolpyruvate transferase, alpha/beta | chr1:18068892-18071074 REVERSE LENGTH=489	184	4		AT4G04910	NSF | AAA-type ATPase family protein | chr4:2489696-2495666 REVERSE LENGTH=742	143	4		AT5G55210	| unknown protein; FUNCTIONS IN: molecular_function unknown; INVOLVED IN: biological_process unknown; LOCATED IN: chloroplast; EXPRESSED IN: 23 plant structures; EXPRESSED DURING: 13 growth stages; BEST Arabidopsis thaliana protein match is: unknow	235	3							AT4G31880	expressed protein	201	5		AT1G03910	expressed protein, low similarity to cactin (Drosophila melanogaster) GI:7673675; expression supported by MPSS	72	2		AT4G14030	SBP1 | selenium-binding protein 1 | chr4:8098121-8100165 REVERSE LENGTH=490,SBP1 | selenium-binding protein 1 | chr4:8098121-8100165 REVERSE LENGTH=490	128	2		AT3G14240	| Subtilase family protein | chr3:4741637-4743964 REVERSE LENGTH=775	122	2
AT1G69740	HEMB1 | Aldolase superfamily protein | chr1:26232197-26234713 FORWARD LENGTH=430,HEMB1 | Aldolase superfamily protein | chr1:26232197-26234713 FORWARD LENGTH=430	98	2		AT2G45300	| RNA 3'-terminal phosphate cyclase/enolpyruvate transferase, alpha/beta | chr2:18677518-18679868 FORWARD LENGTH=520	181	4		AT1G74910	| ADP-glucose pyrophosphorylase family protein | chr1:28135770-28138456 REVERSE LENGTH=415, | ADP-glucose pyrophosphorylase family protein | chr1:28135770-28138456 REVERSE LENGTH=415, | ADP-glucose pyrophosphorylase family protein | chr1:28135852-28138456 REVERSE LENGTH=387	133	4		AT1G69740	HEMB1 | Aldolase superfamily protein | chr1:26232197-26234713 FORWARD LENGTH=430,HEMB1 | Aldolase superfamily protein | chr1:26232197-26234713 FORWARD LENGTH=430	184	3							AT3G02260	BIG_ASA1_DOC1_LPR1_TIR3_UMB1__auxin transport protein (BIG), nearly identical to auxin transport protein; BIG (Arabidopsis thaliana) GI:21779966; contains Pfam profiles PF02207: Putative zinc finger in N-recognin, PF00569: Zinc finger ZZ type	179	5		AT1G04430	dehydration-responsive protein-related, similar to early-responsive to dehydration stress ERD3 protein (Arabidopsis thaliana) GI:15320410; contains Pfam profile PF03141: Putative methyltransferase	49	2		AT4G00850	GIF3 | GRF1-interacting factor 3 | chr4:357675-358928 FORWARD LENGTH=223	132	2		AT3G23940	| dehydratase family | chr3:8648780-8652323 FORWARD LENGTH=608, | dehydratase family | chr3:8648780-8652323 FORWARD LENGTH=606	51	2
AT1G30580	| GTP binding | chr1:10831953-10835454 REVERSE LENGTH=394	90	2		AT1G65260	PTAC4, VIPP1 | plastid transcriptionally active 4 | chr1:24236329-24240428 FORWARD LENGTH=330	162	4		AT3G51550	FER | Malectin/receptor-like protein kinase family protein | chr3:19117877-19120564 REVERSE LENGTH=895	128	4		AT2G41530	ATSFGH, SFGH | S-formylglutathione hydrolase | chr2:17323656-17325430 REVERSE LENGTH=284	184	3							AT1G17180	ATGSTU25__glutathione S-transferase, putative, Second of three repeated putative glutathione transferases. 72% identical to glutathione transferase (Arabidopsis thaliana) (gi:4006934). Location of ests 191A10T7 (gb:R90188) and 171N13T7 (gb:R65532)	170	5		AT1G07320	RPL4__50S ribosomal protein L4, chloroplast (CL4), identical to SP:O50061 from (Arabidopsis thaliana)	166	2		AT1G01160	GIF2 | GRF1-interacting factor 2 | chr1:72583-73883 FORWARD LENGTH=195,GIF2 | GRF1-interacting factor 2 | chr1:72583-73883 FORWARD LENGTH=229	133	2		AT3G58660	| Ribosomal protein L1p/L10e family | chr3:21701574-21702914 FORWARD LENGTH=446	75	2
AT5G01210	| HXXXD-type acyl-transferase family protein | chr5:84554-85981 FORWARD LENGTH=475	90	2		AT1G53850	PAE1, ATPAE1 | 20S proteasome alpha subunit E1 | chr1:20104131-20105792 REVERSE LENGTH=237,PAE1 | 20S proteasome alpha subunit E1 | chr1:20104131-20105792 REVERSE LENGTH=237,PAE2 | 20S proteasome alpha subunit E2 | chr3:4764364-4766381 FORWARD LENGTH=237	138	4		AT2G27600	SKD1, VPS4, ATSKD1 | AAA-type ATPase family protein | chr2:11781226-11783730 FORWARD LENGTH=435	124	4		AT1G48860	| RNA 3'-terminal phosphate cyclase/enolpyruvate transferase, alpha/beta | chr1:18068892-18071331 REVERSE LENGTH=521, | RNA 3'-terminal phosphate cyclase/enolpyruvate transferase, alpha/beta | chr1:18068892-18071074 REVERSE LENGTH=489	175	3							AT1G63810	nucleolar RNA-associated family protein / Nrap family protein, contains Pfam profile PF03813: Nrap protein; similar to nucleolar RNA-associated protein alpha (GI:18539461) (Mus musculus)	153	5		AT1G14810	semialdehyde dehydrogenase family protein, similar to SP:O31219 Aspartate-semialdehyde dehydrogenase (EC 1.2.1.11) (ASA dehydrogenase) (ASADH) {Legionella pneumophila}; contains Pfam profiles PF02774: Semialdehyde dehydrogenase dimerisation domain, PF01118: Semialdehyde dehydrogenase NAD binding domain	50	2		AT1G53280	| Class I glutamine amidotransferase-like superfamily protein | chr1:19864942-19867341 REVERSE LENGTH=438	153	2		AT3G59760	OASC, ATCS-C | O-acetylserine (thiol lyase isoform C | chr3:22072119-22075345 REVERSE LENGTH=433,OASC, ATCS-C | O-acetylserine (thiol lyase isoform C | chr3:22072668-22075345 REVERSE LENGTH=430	48	2
AT1G27020	| unknown protein; BEST Arabidopsis thaliana protein match is: unknown protein (TAIR:AT1G27030; Has 514 Blast hits to 514 proteins in 175 species: Archae - 0; Bacteria - 311; Metazoa - 0; Fungi - 0; Plants - 65; Viruses - 0; Other Eukaryotes - 1	86	2		AT1G21440	| Phosphoenolpyruvate carboxylase family protein | chr1:7502325-7504103 REVERSE LENGTH=336	114	4		AT3G48750	CDKA;1, CDC2AAT, CDK2, CDC2, CDC2A, CDKA1 | cell division control 2 | chr3:18072238-18074296 FORWARD LENGTH=294	122	4		AT2G45300	| RNA 3'-terminal phosphate cyclase/enolpyruvate transferase, alpha/beta | chr2:18677518-18679868 FORWARD LENGTH=520	171	3							AT3G61760	dynamin-like protein B (DL1B), identical to dynamin-like protein B (Arabidopsis thaliana) GI:27543504; strong similarity to GTP-binding protein (Arabidopsis thaliana) GI:807577, phragmoplastin SDL5A (Glycine max) GI:1218004; contains Pfam profiles PF01031: Dynamin central region, PF00350: Dynamin family, PF02212: Dynamin GTPase effector domain	310	4		AT1G45130	beta-galactosidase, putative / lactase, putative, similar to beta-galactosidase (Lycopersicon esculentum) GI:7939619, beta-galactosidase BG1 GI:15081596 from (Vitis vinifera); contains Pfam profile PF01301: Glycosyl hydrolases family 35	161	2		AT4G28750	PSAE-1 | Photosystem I reaction centre subunit IV / PsaE protein | chr4:14202951-14203888 REVERSE LENGTH=143	162	2		AT4G00570	NAD-ME2 | NAD-dependent malic enzyme 2 | chr4:242817-246522 REVERSE LENGTH=607	59	2
AT5G14200	ATIMD1, IMD1 | isopropylmalate dehydrogenase 1 | chr5:4576220-4578111 FORWARD LENGTH=409, | isopropylmalate dehydrogenase 1 | chr5:4576220-4577615 FORWARD LENGTH=300, | isopropylmalate dehydrogenase 1 | chr5:4576220-4577962 FORWARD LENGTH=388	84	2		AT5G55220	| trigger factor type chaperone family protein | chr5:22397677-22400678 FORWARD LENGTH=547	103	4		AT4G23670	| Polyketide cyclase/dehydrase and lipid transport superfamily protein | chr4:12332846-12333656 REVERSE LENGTH=151	98	3		AT2G17130	IDH2, IDH-II | isocitrate dehydrogenase subunit 2 | chr2:7461062-7462466 REVERSE LENGTH=367,IDH2, IDH-II | isocitrate dehydrogenase subunit 2 | chr2:7461062-7462466 REVERSE LENGTH=363,IDH1, IDH-I | isocitrate dehydrogenase 1 | chr4:16774494-16776233 REVERSE LENGTH=367	152	3							AT3G50480	HR4__broad-spectrum mildew resistance RPW8 family protein, contains Pfam PF05659: Arabidopsis broad-spectrum mildew resistance protein RPW8	287	4		AT1G49760	PAB8__polyadenylate-binding protein, putative / PABP, putative, similar to poly(A)-binding protein GB:AAF66825 GI:7673359 from (Nicotiana tabacum). Highly and ubiquitously expressed. Member of the class II PABP family.	139	2		AT5G57655	| xylose isomerase family protein | chr5:23347030-23348720 FORWARD LENGTH=287, | xylose isomerase family protein | chr5:23347030-23349805 FORWARD LENGTH=477	53	2		AT4G21650	| Subtilase family protein | chr4:11501314-11504656 REVERSE LENGTH=766	118	2
AT1G10670	ACLA-1 | ATP-citrate lyase A-1 | chr1:3535787-3538098 FORWARD LENGTH=423,ACLA-1 | ATP-citrate lyase A-1 | chr1:3535787-3538098 FORWARD LENGTH=423,ACLA-1 | ATP-citrate lyase A-1 | chr1:3535787-3538098 FORWARD LENGTH=443,ACLA-1 | ATP-citrate lyase A-1 | chr1:3535787-3538098 FORWARD LENGTH=423	83	2		AT5G03940	FFC, 54CP, CPSRP54, SRP54CP | chloroplast signal recognition particle 54 kDa subunit | chr5:1060265-1063257 REVERSE LENGTH=564	97	3		AT3G11910	UBP13 | ubiquitin-specific protease 13 | chr3:3761758-3770290 REVERSE LENGTH=1115,UBP13 | ubiquitin-specific protease 13 | chr3:3761758-3770290 REVERSE LENGTH=1114	97	3		AT5G09660	PMDH2 | peroxisomal NAD-malate dehydrogenase 2 | chr5:2993645-2995551 REVERSE LENGTH=354,PMDH2 | peroxisomal NAD-malate dehydrogenase 2 | chr5:2993645-2995169 REVERSE LENGTH=333,PMDH2 | peroxisomal NAD-malate dehydrogenase 2 | chr5:2993691-2995169 REVERSE LENGTH=342,PMDH2 | peroxisomal NAD-malate dehydrogenase 2 | chr5:2993691-2995551 REVERSE LENGTH=363	150	3							AT1G10670	ACLA-1__expressed protein	259	4		AT1G53280	DJ-1 family protein, similar to DJ-1 protein (Homo sapiens) GI:1780755; similar to DJ-1 beta (GI:18642508) (Drosophila melanogaster); contains Pfam profile: PF01965 ThiJ/PfpI family; TIGRFAM TIGR01383: DJ-1 family protein	61	2		AT2G05830	| NagB/RpiA/CoA transferase-like superfamily protein | chr2:2229759-2231839 FORWARD LENGTH=374, | NagB/RpiA/CoA transferase-like superfamily protein | chr2:2230057-2231839 FORWARD LENGTH=326, | NagB/RpiA/CoA transferase-like superfamily protein | chr2:2230057-2231839 FORWARD LENGTH=326, | NagB/RpiA/CoA transferase-like superfamily protein | chr2:2229964-2231839 FORWARD LENGTH=328	62	2		AT4G35630	PSAT | phosphoserine aminotransferase | chr4:16904205-16905497 FORWARD LENGTH=430	130	2
AT1G50200	ALATS, ACD | Alanyl-tRNA synthetase | chr1:18591429-18598311 REVERSE LENGTH=1003,ALATS | Alanyl-tRNA synthetase | chr1:18591429-18598167 REVERSE LENGTH=963	82	2		AT3G23940	| dehydratase family | chr3:8648780-8652323 FORWARD LENGTH=608, | dehydratase family | chr3:8648780-8652323 FORWARD LENGTH=606	95	3		AT2G05830	| NagB/RpiA/CoA transferase-like superfamily protein | chr2:2229759-2231839 FORWARD LENGTH=374, | NagB/RpiA/CoA transferase-like superfamily protein | chr2:2230057-2231839 FORWARD LENGTH=326, | NagB/RpiA/CoA transferase-like superfamily protein | chr2:2230057-2231839 FORWARD LENGTH=326, | NagB/RpiA/CoA transferase-like superfamily protein | chr2:2229964-2231839 FORWARD LENGTH=328	96	3		AT5G03940	FFC, 54CP, CPSRP54, SRP54CP | chloroplast signal recognition particle 54 kDa subunit | chr5:1060265-1063257 REVERSE LENGTH=564	143	3							AT1G53440	leucine-rich repeat family protein / protein kinase family protein, contains Pfam domains PF00560: Leucine Rich Repeat and PF00069: Protein kinase domain	241	4		AT1G53850	PAE1__20S proteasome alpha subunit E1 (PAE1), identical to 20S proteasome subunit PAE1 GI:3421087 from (Arabidopsis thaliana)	85	2		AT2G42500	PP2A-3 | protein phosphatase 2A-3 | chr2:17698099-17701226 REVERSE LENGTH=313,PP2A-3 | protein phosphatase 2A-3 | chr2:17699029-17701226 REVERSE LENGTH=171,PP2A-4 | protein phosphatase 2A-4 | chr3:21635503-21638911 REVERSE LENGTH=313	62	2		AT4G39680	| SAP domain-containing protein | chr4:18414604-18416938 REVERSE LENGTH=633, | SAP domain-containing protein | chr4:18414604-18416938 REVERSE LENGTH=633	58	2
AT5G03650	SBE2 | starch branching enzyme 2 | chr5:931924-937470 FORWARD LENGTH=805	81	2		AT5G48300	ADG1, APS1 | ADP glucose pyrophosphorylase 1 | chr5:19570326-19572557 FORWARD LENGTH=520	90	3		AT5G65110	ACX2, ATACX2 | acyl-CoA oxidase 2 | chr5:26009821-26012482 REVERSE LENGTH=692,ACX2, ATACX2 | acyl-CoA oxidase 2 | chr5:26010060-26012482 REVERSE LENGTH=646	96	3		AT4G02510	TOC159, TOC86, PPI2, TOC160, ATTOC159 | translocon at the outer envelope membrane of chloroplasts 159 | chr4:1104766-1109360 FORWARD LENGTH=1503	142	3							AT3G54540	ATGCN4__ABC transporter family protein, similar to ABC50 GI:10863747 from (Rattus norvegicus)	240	4		AT1G63780	IMP4__brix domain-containing protein, contains Pfam domain, PF04427: Brix domain	112	2		AT5G64570	XYL4, ATBXL4 | beta-D-xylosidase 4 | chr5:25810227-25813309 REVERSE LENGTH=784	67	2		AT5G14200	ATIMD1, IMD1 | isopropylmalate dehydrogenase 1 | chr5:4576220-4578111 FORWARD LENGTH=409, | isopropylmalate dehydrogenase 1 | chr5:4576220-4577962 FORWARD LENGTH=388	118	2
AT2G18450	SDH1-2 | succinate dehydrogenase 1-2 | chr2:7997510-8000801 REVERSE LENGTH=632	78	2		AT1G10760	SEX1, SOP1, SOP, GWD1, GWD | Pyruvate phosphate dikinase, PEP/pyruvate binding domain | chr1:3581210-3590043 REVERSE LENGTH=1399	85	3		AT5G43780	APS4 | Pseudouridine synthase/archaeosine transglycosylase-like family protein | chr5:17589631-17591480 REVERSE LENGTH=469	93	3		AT5G14200	ATIMD1, IMD1 | isopropylmalate dehydrogenase 1 | chr5:4576220-4578111 FORWARD LENGTH=409, | isopropylmalate dehydrogenase 1 | chr5:4576220-4577615 FORWARD LENGTH=300, | isopropylmalate dehydrogenase 1 | chr5:4576220-4577962 FORWARD LENGTH=388	142	3							AT3G16810	pumilio/Puf RNA-binding domain-containing protein, contains Pfam profile:PF00806 Pumilio-family RNA binding domains	235	4		AT1G64390	endo-1,4-beta-glucanase, putative / cellulase, putative, similar to endo-beta-1,4-glucanase GI:4972236 from (Fragaria x ananassa) (Plant Mol. Biol. 40, 323-332 (1999))	50	2		AT2G38860	YLS5 | Class I glutamine amidotransferase-like superfamily protein | chr2:16233629-16235207 REVERSE LENGTH=389,YLS5 | Class I glutamine amidotransferase-like superfamily protein | chr2:16233629-16235207 REVERSE LENGTH=398	71	2		AT5G14260	| Rubisco methyltransferase family protein | chr5:4601139-4603873 FORWARD LENGTH=514, | Rubisco methyltransferase family protein | chr5:4601139-4603873 FORWARD LENGTH=514, | Rubisco methyltransferase family protein | chr5:4601139-4603873 FORWARD LENGTH=514	57	2
AT1G70830	MLP28 | MLP-like protein 28 | chr1:26710203-26711395 REVERSE LENGTH=335,MLP28 | MLP-like protein 28 | chr1:26710459-26711395 REVERSE LENGTH=249,MLP28 | MLP-like protein 28 | chr1:26710203-26711395 REVERSE LENGTH=201,MLP28 | MLP-like protein 28 | chr1:26710203-26711250 REVERSE LENGTH=288,MLP28 | MLP-like protein 28 | chr1:26710203-26711395 REVERSE LENGTH=173	77	2		AT4G00660	RH8, ATRH8 | RNAhelicase-like 8 | chr4:274638-277438 FORWARD LENGTH=505,RH8, ATRH8 | RNAhelicase-like 8 | chr4:274638-277438 FORWARD LENGTH=505	83	3		AT2G05840	PAA2 | 20S proteasome subunit PAA2 | chr2:2234226-2236053 FORWARD LENGTH=246,PAA2 | 20S proteasome subunit PAA2 | chr2:2234226-2235973 FORWARD LENGTH=220	92	3		AT3G13860	HSP60-3A | heat shock protein 60-3A | chr3:4561704-4565133 REVERSE LENGTH=572	139	3							AT4G13670	peptidoglycan-binding domain-containing protein, similar to spore cortex-lytic enzyme prepeptide (GI:1644192) (Bacillus cereus); contains Pfam PF01471: Putative peptidoglycan binding domain; contains Pfam PF00684 : DnaJ central domain (4 repeats)	232	4		AT1G73230	nascent polypeptide-associated complex (NAC) domain-containing protein, similar to SP:P20290 Transcription factor BTF3 (RNA polymerase B transcription factor 3) {Homo sapiens}; contains Pfam profile PF01849: NAC domain	95	2		AT4G20850	TPP2 | tripeptidyl peptidase ii | chr4:11160935-11169889 REVERSE LENGTH=1380	81	2		AT5G51970	| GroES-like zinc-binding alcohol dehydrogenase family protein | chr5:21111820-21113284 FORWARD LENGTH=364, | GroES-like zinc-binding alcohol dehydrogenase family protein | chr5:21111820-21113284 FORWARD LENGTH=364	86	2
AT2G04842	EMB2761 | threonyl-tRNA synthetase, putative / threonine--tRNA ligase, putative | chr2:1698466-1701271 REVERSE LENGTH=650	74	2		AT1G04690	KAB1, KV-BETA1 | potassium channel beta subunit 1 | chr1:1313662-1315420 FORWARD LENGTH=328	68	3		AT1G18150	ATMPK8 | Protein kinase superfamily protein | chr1:6244641-6247582 REVERSE LENGTH=589,ATMPK8 | Protein kinase superfamily protein | chr1:6244641-6247582 REVERSE LENGTH=589,ATMPK8 | Protein kinase superfamily protein | chr1:6244641-6247582 REVERSE LENGTH=589,MPK9 | MAP kinase 9 | chr3:6174800-6178150 FORWARD LENGTH=510	88	3		AT1G24510	| TCP-1/cpn60 chaperonin family protein | chr1:8685504-8688101 REVERSE LENGTH=535, | TCP-1/cpn60 chaperonin family protein | chr1:8685504-8687660 REVERSE LENGTH=459	126	3							AT3G23300	dehydration-responsive protein-related, similar to early-responsive to dehydration stress ERD3 protein (Arabidopsis thaliana) GI:15320410; contains Pfam profile PF03141: Putative methyltransferase	215	4		AT1G80300	chloroplast ADP, ATP carrier protein 1 / ADP, ATP translocase 1 / adenine nucleotide translocase 1 (AATP1), identical to SP:Q39002 Chloroplast ADP,ATP carrier protein 1, chloroplast precursor (ADP/ATP translocase 1) (Adenine nucleotide translocase 1) {Arabidopsis thaliana}	62	2		AT5G17560	| BolA-like family protein | chr5:5788474-5789671 FORWARD LENGTH=177	82	2		AT5G60980	| Nuclear transport factor 2 (NTF2 family protein with RNA binding (RRM-RBD-RNP motifs domain | chr5:24543988-24546027 FORWARD LENGTH=459, | Nuclear transport factor 2 (NTF2 family protein with RNA binding (RRM-RBD-RNP motifs domain | chr5:24543988-24546027 FORWARD LENGTH=460	134	2
AT1G02280	TOC33, ATTOC33, PPI1 | translocon at the outer envelope membrane of chloroplasts 33 | chr1:448665-450246 REVERSE LENGTH=297,TOC33, ATTOC33, PPI1 | translocon at the outer envelope membrane of chloroplasts 33 | chr1:448665-450246 REVERSE LENGTH=297	74	2		AT2G43030	| Ribosomal protein L3 family protein | chr2:17894898-17895713 FORWARD LENGTH=271	272	3		AT2G20140	| AAA-type ATPase family protein | chr2:8692736-8694837 FORWARD LENGTH=443,RPT2a | regulatory particle AAA-ATPase 2A | chr4:14312369-14314386 FORWARD LENGTH=443	88	3		AT5G44070	CAD1, ARA8, ATPCS1, PCS1 | phytochelatin synthase 1 (PCS1 | chr5:17734876-17737672 FORWARD LENGTH=485	117	3							AT1G55450	embryo-abundant protein-related, similar to embryo-abundant protein GI:1350531 from (Picea glauca)	212	4		AT2G19730	60S ribosomal protein L28 (RPL28A)	84	2							AT5G62530	ALDH12A1, ATP5CDH, P5CDH | aldehyde dehydrogenase 12A1 | chr5:25099768-25103159 REVERSE LENGTH=556	100	2
AT2G41530	ATSFGH, SFGH | S-formylglutathione hydrolase | chr2:17323656-17325430 REVERSE LENGTH=284	69	2		AT1G13270	MAP1C, MAP1B | methionine aminopeptidase 1B | chr1:4544999-4547155 FORWARD LENGTH=369,MAP1C, MAP1B | methionine aminopeptidase 1B | chr1:4544999-4546574 FORWARD LENGTH=283	244	3		AT5G05170	CESA3, IXR1, ATCESA3, ATH-B, CEV1 | Cellulose synthase family protein | chr5:1530401-1535090 REVERSE LENGTH=1065	88	3		AT2G20360	| NAD(P-binding Rossmann-fold superfamily protein | chr2:8786070-8789098 FORWARD LENGTH=402	113	3							AT1G52930	brix domain-containing protein, contains Pfam domain, PF04427: Brix domain	210	4		AT2G44050	COS1__6,7-dimethyl-8-ribityllumazine synthase / DMRL synthase / lumazine synthase / riboflavin synthase, identical to 6,7-dimethyl-8-ribityllumazine synthase, chloroplast (precursor) SP:O80575 from (Arabidopsis thaliana)	93	2							AT5G65270	AtRABA4a, RABA4a | RAB GTPase homolog A4A | chr5:26083437-26084550 FORWARD LENGTH=226	72	2
AT5G59160	TOPP2, PPO | type one serine/threonine protein phosphatase 2 | chr5:23879567-23881102 FORWARD LENGTH=312,TOPP2, PPO | type one serine/threonine protein phosphatase 2 | chr5:23879567-23881102 FORWARD LENGTH=312,TOPP2, PPO | type one serine/threonine protein phosphatase 2 | chr5:23879567-23881102 FORWARD LENGTH=312	64	2		AT1G12010	| 2-oxoglutarate (2OG and Fe(II-dependent oxygenase superfamily protein | chr1:4056274-4057670 FORWARD LENGTH=320	211	3		AT1G75270	DHAR2 | dehydroascorbate reductase 2 | chr1:28250255-28251237 REVERSE LENGTH=213	79	3		AT1G65260	PTAC4, VIPP1 | plastid transcriptionally active 4 | chr1:24236329-24240428 FORWARD LENGTH=330	111	3							AT1G61790	OST3/OST6 family protein, weak similarity to SP:Q13454 N33 protein {Homo sapiens}; contains Pfam profile PF04756: OST3 / OST6 family	207	4		AT2G47450	CAO__chloroplast signal recognition particle component (CAO), nearly identical to CAO (Arabidopsis thaliana) GI:4102582	73	2
AT1G56580	SVB | Protein of unknown function, DUF538 | chr1:21198402-21198902 REVERSE LENGTH=166	63	2		AT3G06720	AT-IMP, ATKAP ALPHA, AIMP ALPHA, IMPA-1, IMPA1 | importin alpha isoform 1 | chr3:2120559-2123555 FORWARD LENGTH=532,AT-IMP, ATKAP ALPHA, AIMP ALPHA | importin alpha isoform 1 | chr3:2120559-2123555 FORWARD LENGTH=532	204	3		AT3G03110	XPO1B, CRM1B | exportin 1B | chr3:708966-716879 FORWARD LENGTH=1076,XPO1A, ATCRM1, ATXPO1, XPO1, HIT2 | exportin 1A | chr5:5594904-5602467 FORWARD LENGTH=1075,XPO1A | exportin 1A | chr5:5594904-5602467 FORWARD LENGTH=1060	77	3		AT5G13510	| Ribosomal protein L10 family protein | chr5:4341294-4341956 FORWARD LENGTH=220	110	3							AT2G18193	AAA-type ATPase family protein, contains Pfam profile: ATPase family PF00004	205	4		AT2G47940	DEGP2__DegP2 protease (DEGP2), identical to DegP2 protease GI:13172275 from (Arabidopsis thaliana); identical to cDNA DegP2 protease (DEGP2) nuclear gene for chloroplast product GI:13172274	61	2
AT5G51070	ERD1, CLPD, SAG15 | Clp ATPase | chr5:20764479-20768481 FORWARD LENGTH=945	60	2		AT1G06680	PSBP-1, OEE2, PSII-P, OE23 | photosystem II subunit P-1 | chr1:2047940-2049186 FORWARD LENGTH=263,PSBP-1, OEE2, PSII-P | photosystem II subunit P-1 | chr1:2048076-2049186 FORWARD LENGTH=219	190	3		AT3G19170	ATPREP1, ATZNMP, PREP1 | presequence protease 1 | chr3:6625578-6631874 REVERSE LENGTH=1080,PREP1 | presequence protease 1 | chr3:6625578-6631874 REVERSE LENGTH=1069	74	3		AT1G02560	CLPP5, NCLPP5, NCLPP1 | nuclear encoded CLP protease 5 | chr1:538000-539805 FORWARD LENGTH=298	110	3							AT4G33360	terpene cyclase/mutase-related, low similarity to squalene-hopene cyclase from Zymomonas mobilis (SP:P33990)	201	4		AT3G06730	thioredoxin family protein, contains Pfam profile: PF00085 Thioredoxin	117	2
AT1G01470	LEA14, LSR3 | Late embryogenesis abundant protein | chr1:172295-172826 REVERSE LENGTH=151	59	2		AT1G20020	ATLFNR2, FNR2 | ferredoxin-NADP(+-oxidoreductase 2 | chr1:6942851-6944868 FORWARD LENGTH=369,ATLFNR2 | ferredoxin-NADP(+-oxidoreductase 2 | chr1:6942851-6944868 FORWARD LENGTH=350,ATLFNR2 | ferredoxin-NADP(+-oxidoreductase 2 | chr1:6942851-6944868 FORWARD LENGTH=369	171	3		AT1G12360	KEU | Sec1/munc18-like (SM proteins superfamily | chr1:4201172-4206144 FORWARD LENGTH=666	70	3		AT1G49630	ATPREP2, PREP2 | presequence protease 2 | chr1:18368405-18375336 REVERSE LENGTH=1080,ATPREP2, PREP2 | presequence protease 2 | chr1:18368405-18375336 REVERSE LENGTH=1080,ATPREP2, PREP2 | presequence protease 2 | chr1:18368405-18375336 REVERSE LENGTH=1080,ATPREP1, ATZNMP, PREP1 | presequence protease 1 | chr3:6625578-6631874 REVERSE LENGTH=1080,PREP1 | presequence protease 1 | chr3:6625578-6631874…	108	3							AT4G35630	PSAT__phosphoserine aminotransferase, chloroplast (PSAT), identical to Phosphoserine aminotransferase, chloroplast precursor (PSAT) (SP:Q96255)(Arabidopsis thaliana); contains TIGRFAM TIGR01364: phosphoserine aminotransferase; contains Pfam PF00266: aminotransferase, class V	196	4		AT3G06980	DEAD/DEAH box helicase, putative, contains Pfam profile: PF00270 DEAD/DEAH box helicase	71	2
AT4G30310	| FGGY family of carbohydrate kinase | chr4:14831913-14835092 FORWARD LENGTH=579, | FGGY family of carbohydrate kinase | chr4:14832633-14835092 FORWARD LENGTH=451	56	2		AT1G54780	TLP18 | thylakoid lumen 18 kDa protein | chr1:20439533-20440953 FORWARD LENGTH=285	171	3		AT1G80480	PTAC17 | plastid transcriptionally active 17 | chr1:30258272-30260570 REVERSE LENGTH=444	320	3		AT1G21440	| Phosphoenolpyruvate carboxylase family protein | chr1:7502325-7504103 REVERSE LENGTH=336	106	3							AT1G77030	glycine-rich protein	187	4		AT3G22110	PAC1__20S proteasome alpha subunit C (PAC1) (PRC9), identical to GB:AAC32057 from (Arabidopsis thaliana) (Genetics (1998) 149 (2), 677-692); identical to cDNA proteasome subunit prc9 GI:2511583	162	2
AT3G47650	| DnaJ/Hsp40 cysteine-rich domain superfamily protein | chr3:17569576-17570262 FORWARD LENGTH=136	53	2		AT1G02280	TOC33, ATTOC33, PPI1 | translocon at the outer envelope membrane of chloroplasts 33 | chr1:448665-450246 REVERSE LENGTH=297,TOC33, ATTOC33, PPI1 | translocon at the outer envelope membrane of chloroplasts 33 | chr1:448665-450246 REVERSE LENGTH=297	145	3		AT4G08850	| Leucine-rich repeat receptor-like protein kinase family protein | chr4:5636693-5640496 REVERSE LENGTH=1045, | Leucine-rich repeat receptor-like protein kinase family protein | chr4:5637467-5640496 REVERSE LENGTH=1009	244	3		AT2G45810	| DEA(D/H-box RNA helicase family protein | chr2:18859836-18862318 FORWARD LENGTH=528, | DEA(D/H-box RNA helicase family protein | chr3:22666590-22669154 FORWARD LENGTH=498, | DEA(D/H-box RNA helicase family protein | chr3:22666590-22669154 FORWARD LENGTH=498	102	3							AT2G05840	PAA2__20S proteasome alpha subunit A2 (PAA2), identical to GB:AF043519	177	4		AT3G23300	dehydration-responsive protein-related, similar to early-responsive to dehydration stress ERD3 protein (Arabidopsis thaliana) GI:15320410; contains Pfam profile PF03141: Putative methyltransferase	49	2
AT2G30200	| catalytics;transferases;[acyl-carrier-protein] S-malonyltransferases;binding | chr2:12883162-12885482 REVERSE LENGTH=393	47	2		AT3G03460	| unknown protein; BEST Arabidopsis thaliana protein match is: unknown protein (TAIR:AT5G17510; Has 19732 Blast hits to 8747 proteins in 456 species: Archae - 0; Bacteria - 449; Metazoa - 7438; Fungi - 2099; Plants - 1550; Viruses - 53; Other Eu	144	3		AT2G45790	ATPMM, PMM | phosphomannomutase | chr2:18855876-18857753 FORWARD LENGTH=246	210	3		AT2G20140	| AAA-type ATPase family protein | chr2:8692736-8694837 FORWARD LENGTH=443,RPT2a | regulatory particle AAA-ATPase 2A | chr4:14312369-14314386 FORWARD LENGTH=443	102	3							AT1G30580	expressed protein	160	4		AT3G51800	ATG2__metallopeptidase M24 family protein, similar to SP:P50580 Proliferation-associated protein 2G4 {Mus musculus}; contains Pfam profile PF00557: metallopeptidase family M24	84	2
AT1G53280	| Class I glutamine amidotransferase-like superfamily protein | chr1:19864942-19867341 REVERSE LENGTH=438	228	2		AT3G01890	| SWIB/MDM2 domain superfamily protein | chr3:310332-311772 FORWARD LENGTH=458	141	3		AT1G55450	| S-adenosyl-L-methionine-dependent methyltransferases superfamily protein | chr1:20705274-20706825 REVERSE LENGTH=311, | S-adenosyl-L-methionine-dependent methyltransferases superfamily protein | chr1:20705274-20706825 REVERSE LENGTH=320	208	3		AT5G42100	ATBG_PPAP, ATBG_PAP, BG_PPAP | beta-1,3-glucanase_putative | chr5:16829460-16831168 REVERSE LENGTH=425,ATBG_PPAP, ATBG_PAP | beta-1,3-glucanase_putative | chr5:16829897-16831168 REVERSE LENGTH=423	102	3							AT2G17630	phosphoserine aminotransferase, putative, similar to Phosphoserine aminotransferase, chloroplast precursor (PSAT) (SP:Q96255) (Arabidopsis thaliana); contains TIGRFAM TIGR01364: phosphoserine aminotransferase; contains Pfam PF00266: aminotransferase, class V	160	4		AT3G54210	ribosomal protein L17 family protein, contains Pfam profile: PF01196 ribosomal protein L17	46	2
AT1G12010	| 2-oxoglutarate (2OG and Fe(II-dependent oxygenase superfamily protein | chr1:4056274-4057670 FORWARD LENGTH=320	170	2		AT3G01120	MTO1, CGS, ATCYS1, CGS1 | Pyridoxal phosphate (PLP-dependent transferases superfamily protein | chr3:39234-41865 REVERSE LENGTH=563	130	3		AT3G63410	APG1, VTE3, IEP37, E37 | S-adenosyl-L-methionine-dependent methyltransferases superfamily protein | chr3:23415816-23417002 REVERSE LENGTH=338	185	3		AT3G15000	| cobalt ion binding | chr3:5050321-5052121 FORWARD LENGTH=395	101	3							AT3G06980	DEAD/DEAH box helicase, putative, contains Pfam profile: PF00270 DEAD/DEAH box helicase	159	4		AT3G57290	EIF3E_ATEIF3E-1_INT-6_TIF3E1__eukaryotic translation initiation factor 3E / eIF3e (TIF3E1), identical to eukaryotic initiation factor 3E subunit (Arabidopsis thaliana) gi:12407658:gb:AAG53613	136	2
AT3G06720	AT-IMP, ATKAP ALPHA, AIMP ALPHA, IMPA-1, IMPA1 | importin alpha isoform 1 | chr3:2120559-2123555 FORWARD LENGTH=532,AT-IMP, ATKAP ALPHA, AIMP ALPHA | importin alpha isoform 1 | chr3:2120559-2123555 FORWARD LENGTH=532	170	2		AT4G39330	ATCAD9, CAD9 | cinnamyl alcohol dehydrogenase 9 | chr4:18291268-18292772 FORWARD LENGTH=360,ATCAD9, CAD9 | cinnamyl alcohol dehydrogenase 9 | chr4:18291268-18292740 FORWARD LENGTH=311	127	3		AT5G45510	| Leucine-rich repeat (LRR family protein | chr5:18444798-18449071 FORWARD LENGTH=1222, | Leucine-rich repeat (LRR family protein | chr5:18444798-18448952 FORWARD LENGTH=1210	164	3		AT1G19920	APS2, ASA1 | Pseudouridine synthase/archaeosine transglycosylase-like family protein | chr1:6914835-6916657 REVERSE LENGTH=476,APS1 | ATP sulfurylase 1 | chr3:8112837-8114734 FORWARD LENGTH=463,APS3 | Pseudouridine synthase/archaeosine transglycosylase-like family protein | chr4:8413443-8415311 REVERSE LENGTH=465	100	3							AT1G31970	DEAD/DEAH box helicase, putative, similar to p68 RNA helicase (Schizosaccharomyces pombe) GI:173419	150	4		AT3G57660	NRPA1__DNA-directed RNA polymerase family protein, similar to SP:O35134 DNA-directed RNA polymerase I largest subunit (EC 2.7.7.6) (RNA polymerase I 194 kDa subunit) (RPA194) {Mus musculus}; contains InterPro accession IPR000722: RNA polymerase, alpha subunit	70	2
AT4G22320	| unknown protein; BEST Arabidopsis thaliana protein match is: unknown protein (TAIR:AT5G55210; Has 8953 Blast hits to 5363 proteins in 542 species: Archae - 33; Bacteria - 806; Metazoa - 2454; Fungi - 831; Plants - 279; Viruses - 151; Other Euk, | unknown protein; FUNCTIONS IN: molecular_function unknown; INVOLVED IN: biological_process unknown; EXPRESSED IN: 24 plant structures; EXPRESSED DURIN…	159	2		AT1G30580	| GTP binding | chr1:10831953-10835454 REVERSE LENGTH=394	127	3		AT1G30580	| GTP binding | chr1:10831953-10835454 REVERSE LENGTH=394	163	3		AT4G22670	AtHip1, HIP1, TPR11 | HSP70-interacting protein 1 | chr4:11918236-11920671 FORWARD LENGTH=441	99	2							AT3G54300	ATVAMP727_VAMP727__synaptobrevin family protein, similar to vesicle-associated membrane protein 7B (At VAMP7B), Arabidopsis thaliana, EMBL:AF025333	149	4		AT3G58660	60S ribosomal protein-related, contains weak similarity to 60S ribosomal protein L10A (CSA-19) (NEDD-6) (Swiss-Prot:P53026) (Mus musculus)	129	2
AT5G59880	ADF3 | actin depolymerizing factor 3 | chr5:24120382-24121628 FORWARD LENGTH=139,ADF3 | actin depolymerizing factor 3 | chr5:24120382-24121628 FORWARD LENGTH=124	157	2		AT4G19210	ATRLI2, RLI2 | RNAse l inhibitor protein 2 | chr4:10501906-10504776 FORWARD LENGTH=605	123	3		AT5G44070	CAD1, ARA8, ATPCS1, PCS1 | phytochelatin synthase 1 (PCS1 | chr5:17734876-17737672 FORWARD LENGTH=485	158	3		AT5G54750	| Transport protein particle (TRAPP component | chr5:22242080-22243477 FORWARD LENGTH=186, | Transport protein particle (TRAPP component | chr5:22242080-22243477 FORWARD LENGTH=199	99	2							AT4G04620	autophagy 8b (APG8b), identical to autophagy 8b (Arabidopsis thaliana) GI:19912153; contains Pfam profile PF02991: Microtubule associated protein 1A/1B, light chain 3	136	4		AT3G61760	dynamin-like protein B (DL1B), identical to dynamin-like protein B (Arabidopsis thaliana) GI:27543504; strong similarity to GTP-binding protein (Arabidopsis thaliana) GI:807577, phragmoplastin SDL5A (Glycine max) GI:1218004; contains Pfam profiles PF01031: Dynamin central region, PF00350: Dynamin family, PF02212: Dynamin GTPase effector domain	97	2
AT4G39330	ATCAD9, CAD9 | cinnamyl alcohol dehydrogenase 9 | chr4:18291268-18292772 FORWARD LENGTH=360,ATCAD9, CAD9 | cinnamyl alcohol dehydrogenase 9 | chr4:18291268-18292740 FORWARD LENGTH=311	137	2		AT1G32990	PRPL11 | plastid ribosomal protein l11 | chr1:11955827-11957139 FORWARD LENGTH=222	122	3		AT3G56150	EIF3C, ATEIF3C-1, EIF3C-1, ATTIF3C1, TIF3C1 | eukaryotic translation initiation factor 3C | chr3:20833790-20836820 REVERSE LENGTH=900,EIF3C | eukaryotic translation initiation factor 3C | chr3:20833790-20836820 REVERSE LENGTH=900	153	3		AT2G01720	| Ribophorin I | chr2:317193-320016 REVERSE LENGTH=464	97	2							AT3G03340	LUC7 N_terminus domain-containing protein, contains Pfam domain PF03194: LUC7 N_terminus	130	4		AT3G63410	APG1_VTE3__chloroplast inner envelope membrane protein, putative (APG1), similar to SP:P23525 37 kDa inner envelope membrane protein, chloroplast precursor (E37) {Spinacia oleracea}; contains Pfam profile PF01209: methlytransferase, UbiE/COQ5 family	142	2
AT3G13870	RHD3 | Root hair defective 3 GTP-binding protein (RHD3 | chr3:4565762-4571109 REVERSE LENGTH=802,RHD3 | Root hair defective 3 GTP-binding protein (RHD3 | chr3:4565762-4570261 REVERSE LENGTH=738	117	2		AT1G35680	| Ribosomal protein L21 | chr1:13208777-13210246 FORWARD LENGTH=220	122	3		AT4G24520	ATR1, AR1 | P450 reductase 1 | chr4:12663065-12667066 REVERSE LENGTH=692,ATR1 | P450 reductase 1 | chr4:12663065-12667066 REVERSE LENGTH=688	152	3		AT2G44050	COS1 | 6,7-dimethyl-8-ribityllumazine synthase / DMRL synthase / lumazine synthase / riboflavin synthase | chr2:18224304-18225917 FORWARD LENGTH=227	95	2							AT1G53850	PAE1__20S proteasome alpha subunit E1 (PAE1), identical to 20S proteasome subunit PAE1 GI:3421087 from (Arabidopsis thaliana)	126	4		AT4G01150	CAM2_ACAM-2_ACAM-5_CAM5__expressed protein	158	2
AT1G74030	ENO1 | enolase 1 | chr1:27839465-27841901 REVERSE LENGTH=477	111	2		AT2G46280	TRIP-1, TIF3I1 | TGF-beta receptor interacting protein 1 | chr2:19003656-19005393 REVERSE LENGTH=328,TRIP-1, TIF3I1 | TGF-beta receptor interacting protein 1 | chr2:19003656-19005393 REVERSE LENGTH=328,TRIP-1, TIF3I1 | TGF-beta receptor interacting protein 1 | chr2:19004179-19005393 REVERSE LENGTH=254	116	3		AT3G06690	| acyl-CoA oxidases;oxidoreductases, acting on the CH-CH group of donors;FAD binding;oxidoreductases;acyl-CoA oxidases | chr3:2115589-2116825 REVERSE LENGTH=187	142	3		AT5G28500	| unknown protein; FUNCTIONS IN: molecular_function unknown; INVOLVED IN: biological_process unknown; LOCATED IN: chloroplast stroma, chloroplast; EXPRESSED IN: 23 plant structures; EXPRESSED DURING: 13 growth stages; BEST Arabidopsis thaliana prot	94	2							AT3G26560	ATP-dependent RNA helicase, putative, similar to SP:Q14562 ATP-dependent helicase DDX8 (RNA helicase HRH1) (DEAH-box protein 8) {Homo sapiens}; contains Pfam profiles PF04408: Helicase associated domain (HA2), PF00271: Helicase conserved C-terminal domain, PF00575: S1 RNA binding domain	125	4		AT4G12480	PEARLI 1 1__protease inhibitor/seed storage/lipid transfer protein (LTP) family protein, identical to pEARLI 1 (Accession No. L43080): an Arabidopsis member of a conserved gene family (PGF95-099), Plant Physiol. 109 (4), 1497 (1995); contains Pfam protease inhibitor/seed storage/LTP family domain PF00234	247	2
AT3G11930	| Adenine nucleotide alpha hydrolases-like superfamily protein | chr3:3776371-3777393 FORWARD LENGTH=199, | Adenine nucleotide alpha hydrolases-like superfamily protein | chr3:3776371-3777393 FORWARD LENGTH=200, | Adenine nucleotide alpha hydrolases-like superfamily protein | chr3:3776371-3777393 FORWARD LENGTH=226, | Adenine nucleotide alpha hydrolases-like superfamily protein | chr3:3776371-377…	106	2		AT3G63410	APG1, VTE3, IEP37, E37 | S-adenosyl-L-methionine-dependent methyltransferases superfamily protein | chr3:23415816-23417002 REVERSE LENGTH=338	114	3		AT4G26900	AT-HF, HISN4 | HIS HF | chr4:13515514-13519608 FORWARD LENGTH=592	140	3		AT5G14170	CHC1 | SWIB/MDM2 domain superfamily protein | chr5:4568696-4570444 REVERSE LENGTH=534	91	2							AT5G27540	EMB2473__GTP-binding protein-related, low similarity to Mig-2-like GTPase Mtl (Drosophila melanogaster) GI:7271872; contains Pfam profile PF00036: EF hand	124	4		AT4G13670	peptidoglycan-binding domain-containing protein, similar to spore cortex-lytic enzyme prepeptide (GI:1644192) (Bacillus cereus); contains Pfam PF01471: Putative peptidoglycan binding domain; contains Pfam PF00684 : DnaJ central domain (4 repeats)	178	2
					AT1G10670	ACLA-1 | ATP-citrate lyase A-1 | chr1:3535787-3538098 FORWARD LENGTH=423,ACLA-1 | ATP-citrate lyase A-1 | chr1:3535787-3538098 FORWARD LENGTH=423,ACLA-1 | ATP-citrate lyase A-1 | chr1:3535787-3538098 FORWARD LENGTH=443,ACLA-1 | ATP-citrate lyase A-1 | chr1:3535787-3538098 FORWARD LENGTH=423	111	3		AT4G11380	| Adaptin family protein | chr4:6920608-6925444 FORWARD LENGTH=894, | Adaptin family protein | chr4:6920608-6925444 FORWARD LENGTH=916, | Adaptin family protein | chr4:12243899-12248898 REVERSE LENGTH=893	139	3		AT1G18500	MAML-4, IPMS1 | methylthioalkylmalate synthase-like 4 | chr1:6369347-6372861 FORWARD LENGTH=631	90	2							AT5G49810	MMT__methionine S-methyltransferase, identical to methionine S-methyltransferase (Arabidopsis thaliana) GI:5733429	120	4		AT4G20440	SMB__small nuclear ribonucleoprotein associated protein B, putative / snRNP-B, putative / Sm protein B, putative, similar to SP:Q05856 Small nuclear ribonucleoprotein associated protein B (snRNP-B) (Sm protein B) (Sm-B) (SmB) {Drosophila melanogaster}	183	2
					AT1G02170	LOL3, ATMCPB1, MCP1B, ATMC1, MC1 | metacaspase 1 | chr1:411883-413426 FORWARD LENGTH=367	108	3		AT4G31340	| myosin heavy chain-related | chr4:15205662-15208950 FORWARD LENGTH=437, | myosin heavy chain-related | chr4:15205662-15208895 FORWARD LENGTH=420	138	3		AT1G74040	IMS1, MAML-3, IPMS2 | 2-isopropylmalate synthase 1 | chr1:27842258-27845566 FORWARD LENGTH=631	90	2							AT1G80750	60S ribosomal protein L7 (RPL7A), similar to ribosomal protein L7 GB:AAA03081 GI:307388 from (Homo sapiens)	117	4		AT4G24330	expressed protein, hypothetical protein - Caenorhabditis elegans,PID:e1350884	81	2
					AT1G48600	PMEAMT, AtPMEAMT | S-adenosyl-L-methionine-dependent methyltransferases superfamily protein | chr1:17966448-17969077 FORWARD LENGTH=475,PMEAMT, AtPMEAMT | S-adenosyl-L-methionine-dependent methyltransferases superfamily protein | chr1:17966074-17969077 FORWARD LENGTH=491	107	3		AT1G64520	RPN12a | regulatory particle non-ATPase 12A | chr1:23956459-23958120 FORWARD LENGTH=267	136	3		AT1G80480	PTAC17 | plastid transcriptionally active 17 | chr1:30258272-30260570 REVERSE LENGTH=444	88	2							AT5G49930	EMB1441__zinc knuckle (CCHC-type) family protein, contains Pfam domain, PF00098: Zinc knuckle	100	4		AT4G24770	RBP31_ATRBP31_ATRBP33_CP31__31 kDa ribonucleoprotein, chloroplast, putative / RNA-binding protein RNP-T, putative / RNA-binding protein 1/2/3, putative / RNA-binding protein cp31, putative, similar to SP:Q04836 31 kDa ribonucleoprotein, chloroplast precursor (RNA-binding protein RNP-T) (RNA-binding protein 1/2/3) (AtRBP33) (RNA-binding protein cp31) {Arabidopsis thaliana}; contains InterPro entry…	55	2
					AT2G19940	| oxidoreductases, acting on the aldehyde or oxo group of donors, NAD or NADP as acceptor;copper ion binding | chr2:8613168-8615649 FORWARD LENGTH=401, | oxidoreductases, acting on the aldehyde or oxo group of donors, NAD or NADP as acceptor;copper ion binding | chr2:8613168-8615649 FORWARD LENGTH=401	99	2		AT5G20200	| nucleoporin-related | chr5:6816776-6821620 FORWARD LENGTH=762	133	3		AT2G24270	ALDH11A3 | aldehyde dehydrogenase 11A3 | chr2:10327325-10329601 REVERSE LENGTH=496,ALDH11A3 | aldehyde dehydrogenase 11A3 | chr2:10327325-10329601 REVERSE LENGTH=496,ALDH11A3 | aldehyde dehydrogenase 11A3 | chr2:10327325-10329601 REVERSE LENGTH=496,ALDH11A3 | aldehyde dehydrogenase 11A3 | chr2:10327109-10329601 REVERSE LENGTH=503	86	2							AT1G78370	ATGSTU20__glutathione S-transferase, putative, similar to 2,4-D inducible glutathione S-transferase GI:2920666 from (Glycine max)	88	4		AT4G35630	PSAT__phosphoserine aminotransferase, chloroplast (PSAT), identical to Phosphoserine aminotransferase, chloroplast precursor (PSAT) (SP:Q96255)(Arabidopsis thaliana); contains TIGRFAM TIGR01364: phosphoserine aminotransferase; contains Pfam PF00266: aminotransferase, class V	98	2
					AT3G12290	| Amino acid dehydrogenase family protein | chr3:3919591-3921326 FORWARD LENGTH=299	97	2		AT5G55210	| unknown protein; FUNCTIONS IN: molecular_function unknown; INVOLVED IN: biological_process unknown; LOCATED IN: chloroplast; EXPRESSED IN: 23 plant structures; EXPRESSED DURING: 13 growth stages; BEST Arabidopsis thaliana protein match is: unknow	131	3		AT4G24770	RBP31, ATRBP31, CP31, ATRBP33 | 31-kDa RNA binding protein | chr4:12766223-12767952 REVERSE LENGTH=329	84	2							AT1G45000	26S proteasome regulatory complex subunit p42D, putative, similar to 26S proteasome regulatory complex subunit p42D (Drosophila melanogaster) gi:6434958:gb:AAF08391	348	3		AT4G35785	transformer serine/arginine-rich ribonucleoprotein, putative, similar to transformer-SR ribonucleoprotein (Nicotiana tabacum) gi:1781299:emb:CAA70700	57	2
					AT3G44890	RPL9 | ribosomal protein L9 | chr3:16386505-16387963 FORWARD LENGTH=197	97	2		AT4G36250	ALDH3F1 | aldehyde dehydrogenase 3F1 | chr4:17151029-17153381 FORWARD LENGTH=484	128	3		AT5G48540	| receptor-like protein kinase-related family protein | chr5:19669096-19669887 REVERSE LENGTH=263	84	2							AT1G04430	dehydration-responsive protein-related, similar to early-responsive to dehydration stress ERD3 protein (Arabidopsis thaliana) GI:15320410; contains Pfam profile PF03141: Putative methyltransferase	197	3		AT4G39330	mannitol dehydrogenase, putative, nearly identical to SP:P42734, probable mannitol dehydrogenase	82	2
					AT1G09430	ACLA-3 | ATP-citrate lyase A-3 | chr1:3042135-3044978 FORWARD LENGTH=424	95	2		AT3G43300	ATMIN7, BEN1 | HOPM interactor 7 | chr3:15234235-15245034 REVERSE LENGTH=1758,ATMIN7 | HOPM interactor 7 | chr3:15234235-15245034 REVERSE LENGTH=1727	125	3		AT3G06720	AT-IMP, ATKAP ALPHA, AIMP ALPHA, IMPA-1, IMPA1 | importin alpha isoform 1 | chr3:2120559-2123555 FORWARD LENGTH=532,AT-IMP, ATKAP ALPHA, AIMP ALPHA | importin alpha isoform 1 | chr3:2120559-2123555 FORWARD LENGTH=532	84	2							AT3G42050	vacuolar ATP synthase subunit H family protein, identical to probable vacuolar ATP synthase subunit H (EC 3.6.3.14)(V-ATPase H subunit) (Vacuolar proton pump H subunit) (Vacuolar proton pump subunit SFD) SP:Q9LX65 from (Arabidopsis thaliana); contains Pfam PF03224: V-ATPase subunit H	185	3		AT5G03040	calmodulin-binding family protein, similar to SF16 protein (Helianthus annuus) GI:560150; contains Pfam profile PF00612: IQ calmodulin-binding motif	116	2
					AT2G20140	| AAA-type ATPase family protein | chr2:8692736-8694837 FORWARD LENGTH=443,RPT2a | regulatory particle AAA-ATPase 2A | chr4:14312369-14314386 FORWARD LENGTH=443	95	2		AT1G24510	| TCP-1/cpn60 chaperonin family protein | chr1:8685504-8688101 REVERSE LENGTH=535, | TCP-1/cpn60 chaperonin family protein | chr1:8685504-8687660 REVERSE LENGTH=459	119	3		AT3G22110	PAC1 | 20S proteasome alpha subunit C1 | chr3:7792819-7793571 REVERSE LENGTH=250	84	2							AT1G71220	UDP-glucose:glycoprotein glucosyltransferase, putative, similar to UDP-glucose:glycoprotein glucosyltransferase precursor GB:Q09332 (SP:Q09332) from Drosophila melanogaster, (gi:7670746) and (gi:11346464) from Homo sapiens	178	3		AT5G03740	HDT3_HD2C__zinc finger (C2H2 type) family protein, contains Pfam domain, PF00096: Zinc finger, C2H2 type	150	2
					AT2G33800	| Ribosomal protein S5 family protein | chr2:14300925-14302352 REVERSE LENGTH=303	95	2		AT1G02080	| transcription regulators | chr1:373335-386682 FORWARD LENGTH=2431, | transcription regulators | chr1:373694-386682 FORWARD LENGTH=2377	117	3		AT5G43970	TOM22-V, TOM9-2, ATTOM22-V | translocase of outer membrane 22-V | chr5:17692888-17693187 FORWARD LENGTH=99	84	2							AT5G51830	pfkB-type carbohydrate kinase family protein, contains Pfam profile: PF00294 pfkB family carbohydrate kinase	175	3		AT5G09660	PMDH2__encodes a microbody NAD-dependent malate dehydrogenase	57	2
					AT2G41530	ATSFGH, SFGH | S-formylglutathione hydrolase | chr2:17323656-17325430 REVERSE LENGTH=284	95	2		AT5G60790	ATGCN1, GCN1 | ABC transporter family protein | chr5:24453760-24455767 REVERSE LENGTH=595	117	3		AT3G19710	BCAT4 | branched-chain aminotransferase4 | chr3:6847202-6849429 REVERSE LENGTH=354	83	2							AT5G14030	translocon-associated protein beta (TRAPB) family protein, low similarity to SP:P23438 Translocon-associated protein, beta subunit precursor (TRAP-beta) (Signal sequence receptor beta subunit) {Canis familiaris}; contains Pfam profile PF05753: Translocon-associated protein beta (TRAPB)	171	3		AT5G13630	GUN5_CCH_CCH1_CHLH__magnesium-chelatase subunit chlH, chloroplast, putative / Mg-protoporphyrin IX chelatase, putative (CHLH), nearly identical to magnesium chelatase subunit GI:1154627 from (Arabidopsis thaliana); contains Pfam profile: PF02514 CobN/magnesium chelatase family protein	104	2
					AT5G63890	ATHDH, HISN8, HDH | histidinol dehydrogenase | chr5:25565600-25567879 REVERSE LENGTH=452,ATHDH, HISN8, HDH | histidinol dehydrogenase | chr5:25565600-25568104 REVERSE LENGTH=466	91	2		AT3G43190	SUS4, ATSUS4 | sucrose synthase 4 | chr3:15179204-15182577 REVERSE LENGTH=808	117	3		AT1G45000	| AAA-type ATPase family protein | chr1:17009220-17011607 FORWARD LENGTH=399	80	2							AT4G04910	NSF__AAA-type ATPase family protein, similar to SP:P18708 Vesicular-fusion protein NSF (N-ethylmaleimide-sensitive fusion protein) (NEM-sensitive fusion protein) {Cricetulus griseus}; contains Pfam profiles PF00004: ATPase AAA family, PF02359: Cell division protein 48 (CDC48) N-terminal domain; contains non-consensus AT-AC splice sites at intron 2	162	3		AT5G16570	GLN1;4__glutamine synthetase, putative, similar to glutamine synthetase, cytosolic isozyme (glutamate-- ammonia ligase) (Alfalfa) SWISS-PROT:P04078	89	2
					AT2G40100	LHCB4 | light harvesting complex photosystem II | chr2:16745884-16747190 FORWARD LENGTH=276,LHCB4 | light harvesting complex photosystem II | chr2:16745884-16746545 FORWARD LENGTH=185	90	2		AT4G34110	PAB2, PABP2, ATPAB2 | poly(A binding protein 2 | chr4:16336732-16339892 FORWARD LENGTH=629	112	3		AT2G24020	| Uncharacterised BCR, YbaB family COG0718 | chr2:10217869-10219269 REVERSE LENGTH=182, | Uncharacterised BCR, YbaB family COG0718 | chr2:10217869-10219269 REVERSE LENGTH=180	79	2							AT4G22320	unknown protein; BEST Arabidopsis thaliana protein match is: unknown protein (TAIR:AT5G55210; Has 8953 Blast hits to 5363 proteins in 542 species: Archae - 33; Bacteria - 806; Metazoa - 2454; Fungi - 831; Plants - 279; Viruses - 151; Other Euk, | unknown protein; FUNCTIONS IN: molecular_function unknown; INVOLVED IN: biological_process unknown; EXPRESSED IN: 24 plant structures; EXPRESSED DURING:…	162	3		AT5G17440	LUC7 N_terminus domain-containing protein, contains Pfam domain PF03194: Protein of unknown function, DUF259	56	2
					AT1G18500	MAML-4, IPMS1 | methylthioalkylmalate synthase-like 4 | chr1:6369347-6372861 FORWARD LENGTH=631	89	2		AT2G40650	| PRP38 family protein | chr2:16963588-16965596 REVERSE LENGTH=355	111	3		AT1G29900	CARB | carbamoyl phosphate synthetase B | chr1:10468164-10471976 FORWARD LENGTH=1187	78	2							AT5G49720	KOR1_DEC_KOR_OR16PEP_RSW2__endo-1,4-beta-glucanase KORRIGAN (KOR) / cellulase (OR16pep), identical to endo-1,4-beta-D-glucanase KORRIGAN (Arabidopsis thaliana) GI:3978258; similar to endo-1,4-beta-D-glucanase; cellulase GI:5689613 from (Brassica napus); identical to cDNA cellulase (OR16pep) GI:1022806	158	3		AT5G47700	60S acidic ribosomal protein P1 (RPP1C)	141	2
					AT1G13950	EIF-5A, ELF5A-1, ATELF5A-1, EIF5A | eukaryotic elongation factor 5A-1 | chr1:4773631-4774668 FORWARD LENGTH=158,FBR12, ATELF5A-2, ELF5A-2 | Eukaryotic translation initiation factor 5A-1 (eIF-5A 1 protein | chr1:9205968-9207013 FORWARD LENGTH=138,ATELF5A-3, ELF5A-3 | eukaryotic elongation factor 5A-3 | chr1:26089301-26090194 FORWARD LENGTH=158	87	2		AT2G01720	| Ribophorin I | chr2:317193-320016 REVERSE LENGTH=464	109	3		AT2G05840	PAA2 | 20S proteasome subunit PAA2 | chr2:2234226-2236053 FORWARD LENGTH=246,PAA2 | 20S proteasome subunit PAA2 | chr2:2234226-2235973 FORWARD LENGTH=220	78	2							AT2G20490	NOP10__nucleolar RNA-binding Nop10p family protein, similar to Nop10p (GI:8096260) (Homo sapiens)	150	3		AT5G60980	nuclear transport factor 2 (NTF2) family protein / RNA recognition motif (RRM)-containing protein, G3BP ras-GTPase-activating protein SH3-domain binding protein, Mus musculus, EMBL:MMU65313	134	2
					AT2G44160	MTHFR2 | methylenetetrahydrofolate reductase 2 | chr2:18262301-18265185 FORWARD LENGTH=594	85	2		AT1G61790	| Oligosaccharyltransferase complex/magnesium transporter family protein | chr1:22814390-22815430 FORWARD LENGTH=346	107	3		AT1G02780	emb2386 | Ribosomal protein L19e family protein | chr1:608120-609391 REVERSE LENGTH=214	77	2							AT5G11560	PQQ enzyme repeat-containing protein, contains Pfam profile PF01011: PQQ enzyme repeat	149	3		AT5G63550	expressed protein	69	2
					AT3G19710	BCAT4 | branched-chain aminotransferase4 | chr3:6847202-6849429 REVERSE LENGTH=354	85	2		AT3G13870	RHD3 | Root hair defective 3 GTP-binding protein (RHD3 | chr3:4565762-4571109 REVERSE LENGTH=802,RHD3 | Root hair defective 3 GTP-binding protein (RHD3 | chr3:4565762-4570261 REVERSE LENGTH=738	106	3		AT1G78060	| Glycosyl hydrolase family protein | chr1:29349796-29352868 REVERSE LENGTH=767	77	2							AT4G18100	60S ribosomal protein L32 (RPL32A), ribosomal protein L32, human, PIR1:R5HU32	142	3		ATCG00190	RPOB__Chloroplast DNA-dependent RNA polymerase B subunit.	66	2
					AT2G44790	UCC2 | uclacyanin 2 | chr2:18462182-18463232 REVERSE LENGTH=202	83	2		AT3G10650	| BEST Arabidopsis thaliana protein match is: nucleoporin-related (TAIR:AT5G20200; Has 61042 Blast hits to 31782 proteins in 2093 species: Archae - 202; Bacteria - 16480; Metazoa - 16017; Fungi - 12552; Plants - 1653; Viruses - 629; Other Eukary	104	3		AT2G41680	NTRC | NADPH-dependent thioredoxin reductase C | chr2:17376349-17379028 REVERSE LENGTH=529	77	2							AT3G59020	similar to importin beta-2 subunit family protein [Arabidopsis thaliana] (TAIR:At2g31660.1); similar to putative Importin 7<="" td="">	140	3
					AT5G47110	LIL3:2 | Chlorophyll A-B binding family protein | chr5:19134218-19135238 REVERSE LENGTH=258	83	2		AT5G08160	ATPK3, PK3 | serine/threonine protein kinase 3 | chr5:2625903-2627942 REVERSE LENGTH=347	99	2		AT1G15130	| Endosomal targeting BRO1-like domain-containing protein | chr1:5206217-5209848 REVERSE LENGTH=846	75	2							AT2G18220	expressed protein, contains Pfam domain PF03715: Uncharacterised protein family (UPF0120)	137	3
					AT5G44070	CAD1, ARA8, ATPCS1, PCS1 | phytochelatin synthase 1 (PCS1 | chr5:17734876-17737672 FORWARD LENGTH=485	83	2		AT2G03510	| SPFH/Band 7/PHB domain-containing membrane-associated protein family | chr2:1066717-1068934 FORWARD LENGTH=356	98	2		AT4G35790	ATPLDDELTA, PLDDELTA | phospholipase D delta | chr4:16955774-16959875 REVERSE LENGTH=868,ATPLDDELTA, PLDDELTA | phospholipase D delta | chr4:16955774-16959875 REVERSE LENGTH=857	72	2							AT5G47770	FPS1__farnesyl pyrophosphate synthetase 1, mitochondrial (FPS1) / FPP synthetase 1 / farnesyl diphosphate synthase 1, identical to SP:Q09152 Farnesyl pyrophosphate synthetase 1, mitochondrial precursor (FPP synthetase 1) (FPS 1) (Farnesyl diphosphate synthetase 1) (Includes: Dimethylallyltransferase (EC 2.5.1.1); Geranyltranstransferase (EC 2.5.1.10)) {Arabidopsis thaliana}	137	3
					AT2G44050	COS1 | 6,7-dimethyl-8-ribityllumazine synthase / DMRL synthase / lumazine synthase / riboflavin synthase | chr2:18224304-18225917 FORWARD LENGTH=227	82	2		AT5G42890	ATSCP2, SCP2 | sterol carrier protein 2 | chr5:17194458-17195910 REVERSE LENGTH=123	96	2		AT4G01070	GT72B1, UGT72B1 | UDP-Glycosyltransferase superfamily protein | chr4:461858-463300 REVERSE LENGTH=480	72	2							AT2G45790	eukaryotic phosphomannomutase family protein, contains Pfam profile: PF03332 eukaryotic phosphomannomutase	135	3
					AT4G01150	| unknown protein; FUNCTIONS IN: molecular_function unknown; INVOLVED IN: biological_process unknown; LOCATED IN: thylakoid, chloroplast thylakoid membrane, chloroplast, plastoglobule, chloroplast envelope; EXPRESSED IN: 23 plant structures; EXPRES	81	2		AT2G16950	TRN1, ATTRN1 | transportin 1 | chr2:7353939-7360637 FORWARD LENGTH=895,TRN1, ATTRN1 | transportin 1 | chr2:7353939-7360637 FORWARD LENGTH=891	94	2		AT3G56150	EIF3C, ATEIF3C-1, EIF3C-1, ATTIF3C1, TIF3C1 | eukaryotic translation initiation factor 3C | chr3:20833790-20836820 REVERSE LENGTH=900,EIF3C | eukaryotic translation initiation factor 3C | chr3:20833790-20836820 REVERSE LENGTH=900	71	2							AT1G73670	ATMPK15__mitogen-activated protein kinase, putative / MAPK, putative (MPK15), similar to mitogen-activated protein kinase GB:A56042 (Dictyostelium discoideum); mitogen-activated protein kinase (MAPK)(AtMPK15), PMID:12119167; contains Pfam profile: PF00069 Eukaryotic protein kinase domain	134	3
					AT3G61470	LHCA2 | photosystem I light harvesting complex gene 2 | chr3:22745736-22747032 FORWARD LENGTH=257	81	2		AT1G30360	ERD4 | Early-responsive to dehydration stress protein (ERD4 | chr1:10715892-10718799 FORWARD LENGTH=724	93	2		AT2G04842	EMB2761 | threonyl-tRNA synthetase, putative / threonine--tRNA ligase, putative | chr2:1698466-1701271 REVERSE LENGTH=650	70	2							AT3G23620	brix domain-containing protein, contains Pfam domain, PF04427: Brix domain	133	3
					AT1G07320	RPL4 | ribosomal protein L4 | chr1:2249190-2250189 FORWARD LENGTH=282,RPL4 | ribosomal protein L4 | chr1:2249190-2250189 FORWARD LENGTH=280,RPL4 | ribosomal protein L4 | chr1:2249190-2250026 FORWARD LENGTH=278,RPL4 | ribosomal protein L4 | chr1:2249190-2250173 FORWARD LENGTH=278	81	2		AT3G63490	| Ribosomal protein L1p/L10e family | chr3:23444269-23446020 FORWARD LENGTH=346	92	2		AT5G62530	ALDH12A1, ATP5CDH, P5CDH | aldehyde dehydrogenase 12A1 | chr5:25099768-25103159 REVERSE LENGTH=556	68	2							AT2G40650	pre-mRNA splicing factor PRP38 family protein, contains Pfam profile PF03371: PRP38 family	131	3
					AT1G80380	| P-loop containing nucleoside triphosphate hydrolases superfamily protein | chr1:30217332-30219784 FORWARD LENGTH=362, | P-loop containing nucleoside triphosphate hydrolases superfamily protein | chr1:30217332-30219784 FORWARD LENGTH=456, | P-loop containing nucleoside triphosphate hydrolases superfamily protein | chr1:30217895-30219784 FORWARD LENGTH=364, | P-loop containing nucleoside triphosp…	81	2		AT1G10510	emb2004 | RNI-like superfamily protein | chr1:3461771-3465590 FORWARD LENGTH=605	92	2		AT5G63860	UVR8 | Regulator of chromosome condensation (RCC1 family protein | chr5:25554821-25558587 REVERSE LENGTH=440	67	2							AT4G19640	ARA7__Ras-related GTP-binding protein, putative, similar to GTP-binding protein RAB5A GI:1370178 from (Lotus japonicus)	130	3
					AT3G49470	NACA2 | nascent polypeptide-associated complex subunit alpha-like protein 2 | chr3:18341072-18342273 FORWARD LENGTH=217	80	2		AT1G71820	SEC6 | SEC6 | chr1:27010022-27016745 FORWARD LENGTH=752,SEC6 | SEC6 | chr1:27010022-27016745 FORWARD LENGTH=774	91	2		AT2G37220	| RNA-binding (RRM/RBD/RNP motifs family protein | chr2:15634980-15636331 REVERSE LENGTH=289	66	2							AT5G65110	ACX2_ATACX2__acyl-CoA oxidase (ACX2), identical to acyl-CoA oxidase (Arabidopsis thaliana) GI:3044212	130	3
					AT5G14910	| Heavy metal transport/detoxification superfamily protein | chr5:4823815-4825196 FORWARD LENGTH=178	78	2		AT1G16350	| Aldolase-type TIM barrel family protein | chr1:5590951-5592872 FORWARD LENGTH=502	90	2		AT1G35680	| Ribosomal protein L21 | chr1:13208777-13210246 FORWARD LENGTH=220	65	2							AT5G44070	CAD1_ARA8_ATPCS1_PCS1__phytochelatin synthase 1 (PCS1), identical to phytochelatin synthase (Arabidopsis thaliana) gi:18254401:gb:AAL66747; identical to cDNA phytochelatin synthase, GI:18254400	129	3
					AT3G04260	PTAC3 | plastid transcriptionally active 3 | chr3:1123231-1127515 REVERSE LENGTH=910	76	2		AT1G53280	| Class I glutamine amidotransferase-like superfamily protein | chr1:19864942-19867341 REVERSE LENGTH=438	90	2		AT2G14170	ALDH6B2 | aldehyde dehydrogenase 6B2 | chr2:5977727-5981899 REVERSE LENGTH=607,ALDH6B2 | aldehyde dehydrogenase 6B2 | chr2:5977727-5981489 REVERSE LENGTH=498	65	2							AT5G50310	kelch repeat-containing protein, similar to Kelch repeats protein 3 (SP:Q08979) (Saccharomyces cerevisiae); contains Pfam PF01344: Kelch motif (6 repeats)	124	3
					AT1G07140	SIRANBP | Pleckstrin homology (PH domain superfamily protein | chr1:2192360-2193688 REVERSE LENGTH=228	75	2		AT3G11964	| RNA binding;RNA binding | chr3:3793957-3806626 REVERSE LENGTH=1896	89	2		AT3G02260	BIG, DOC1, TIR3, UMB1, ASA1, LPR1, CRM1 | auxin transport protein (BIG | chr3:431152-448489 REVERSE LENGTH=5098	65	2							AT2G34357	expressed protein	118	3
					AT1G22760	PAB3 | poly(A binding protein 3 | chr1:8055599-8058799 FORWARD LENGTH=660,PAB4, PABP4 | poly(A binding protein 4 | chr2:9943209-9946041 FORWARD LENGTH=662	75	2		AT1G49760	PAB8, PABP8 | poly(A binding protein 8 | chr1:18416740-18419753 FORWARD LENGTH=671,PAB8 | poly(A binding protein 8 | chr1:18416740-18419753 FORWARD LENGTH=671	88	2		AT4G00570	NAD-ME2 | NAD-dependent malic enzyme 2 | chr4:242817-246522 REVERSE LENGTH=607	63	2							AT3G57290	EIF3E_ATEIF3E-1_INT-6_TIF3E1__eukaryotic translation initiation factor 3E / eIF3e (TIF3E1), identical to eukaryotic initiation factor 3E subunit (Arabidopsis thaliana) gi:12407658:gb:AAG53613	117	3
					AT1G09130	| ATP-dependent caseinolytic (Clp protease/crotonase family protein | chr1:2940063-2942217 REVERSE LENGTH=330, | ATP-dependent caseinolytic (Clp protease/crotonase family protein | chr1:2940063-2942217 REVERSE LENGTH=330, | ATP-dependent caseinolytic (Clp protease/crotonase family protein | chr1:2939731-2942217 REVERSE LENGTH=370	74	2		AT1G66680	AR401 | S-adenosyl-L-methionine-dependent methyltransferases superfamily protein | chr1:24866352-24868888 REVERSE LENGTH=358	86	2		AT1G54780	TLP18 | thylakoid lumen 18 kDa protein | chr1:20439533-20440953 FORWARD LENGTH=285	62	2							AT3G27300	G6PD5__glucose-6-phosphate 1-dehydrogenase / G6PD (ACG9), identical to glucose-6-phosphate 1-dehydrogenase (acg9) (Arabidopsis thaliana) GI:5732195	116	3
					AT3G15190	| chloroplast 30S ribosomal protein S20, putative | chr3:5116216-5117412 FORWARD LENGTH=202	74	2		AT3G58660	| Ribosomal protein L1p/L10e family | chr3:21701574-21702914 FORWARD LENGTH=446	84	2		AT1G78370	ATGSTU20, GSTU20 | glutathione S-transferase TAU 20 | chr1:29484428-29485204 REVERSE LENGTH=217	61	2							AT5G46430	60S ribosomal protein L32 (RPL32B)	116	3
					AT2G42500	PP2A-3 | protein phosphatase 2A-3 | chr2:17698099-17701226 REVERSE LENGTH=313,PP2A-3 | protein phosphatase 2A-3 | chr2:17699029-17701226 REVERSE LENGTH=171,PP2A-4 | protein phosphatase 2A-4 | chr3:21635503-21638911 REVERSE LENGTH=313	73	2		AT5G14250	COP13, CSN3, FUS11 | Proteasome component (PCI domain protein | chr5:4597970-4600561 FORWARD LENGTH=429,COP13, CSN3, FUS11 | Proteasome component (PCI domain protein | chr5:4597970-4599986 FORWARD LENGTH=356	84	2		AT4G30530	| Class I glutamine amidotransferase-like superfamily protein | chr4:14920605-14922286 FORWARD LENGTH=250	61	2							AT3G10380	SEC8__exocyst complex component-related, identical to Probable exocyst complex component Sec8 (Swiss-Prot:Q93YU5) (Arabidopsis thaliana); weak similarity to Exocyst complex component Sec8 (rSec8) (Swiss-Prot:Q62824) (Rattus norvegicus)	115	3
					AT3G15000	| cobalt ion binding | chr3:5050321-5052121 FORWARD LENGTH=395	72	2		AT5G51970	| GroES-like zinc-binding alcohol dehydrogenase family protein | chr5:21111820-21113284 FORWARD LENGTH=364, | GroES-like zinc-binding alcohol dehydrogenase family protein | chr5:21111820-21113284 FORWARD LENGTH=364	84	2		AT1G70310	SPDS2 | spermidine synthase 2 | chr1:26485497-26487352 REVERSE LENGTH=340	61	2							AT1G37130	NIA2_B29_CHL3_NIA2-1_NR_NR2__nitrate reductase 2 (NR2), identical to SP:P11035 Nitrate reductase 2 (formerly EC 1.6.6.1) (NR2) {Arabidopsis thaliana}	113	3
					AT5G09900	EMB2107, RPN5A, MSA | 26S proteasome regulatory subunit, putative (RPN5 | chr5:3089462-3092434 REVERSE LENGTH=442,EMB2107, RPN5A, MSA | 26S proteasome regulatory subunit, putative (RPN5 | chr5:3089462-3092434 REVERSE LENGTH=442	71	2		AT4G16630	| DEA(D/H-box RNA helicase family protein | chr4:9362176-9366449 REVERSE LENGTH=789	82	2		AT3G46740	TOC75-III, MAR1 | translocon at the outer envelope membrane of chloroplasts 75-III | chr3:17216104-17219296 REVERSE LENGTH=818	61	2							AT3G44340	CEF__sec23/sec24 transport family protein, contains Pfam domains PF04811: Sec23/Sec24 trunk domain, PF04815: Sec23/Sec24 helical domain and PF04810: Sec23/Sec24 zinc finger	113	3
					AT3G18890	| NAD(P-binding Rossmann-fold superfamily protein | chr3:6511169-6514729 FORWARD LENGTH=641	71	2		AT3G29320	| Glycosyl transferase, family 35 | chr3:11252871-11257587 FORWARD LENGTH=962	82	2		AT4G01310	| Ribosomal L5P family protein | chr4:544166-545480 REVERSE LENGTH=262	61	2							AT5G67240	similar to exonuclease family protein [Arabidopsis thaliana] (TAIR:At3g50100.1); similar to hypothetical protein AN7566.2 [Aspergillus nidulans FGSC A4] (GB:EAA62146.1); contains InterPro domain Exonuclease (InterPro:IPR006055)	111	3
					AT3G63170	| Chalcone-flavanone isomerase family protein | chr3:23334675-23335993 FORWARD LENGTH=279	70	2		AT1G15140	| FAD/NAD(P-binding oxidoreductase | chr1:5210403-5212137 REVERSE LENGTH=295, | FAD/NAD(P-binding oxidoreductase | chr1:5210642-5212137 REVERSE LENGTH=271, | FAD/NAD(P-binding oxidoreductase | chr1:5210642-5212137 REVERSE LENGTH=271	80	2		AT1G72550	| tRNA synthetase beta subunit family protein | chr1:27319947-27323908 REVERSE LENGTH=598, | tRNA synthetase beta subunit family protein | chr1:27319999-27323908 REVERSE LENGTH=584	60	2							AT5G46630	clathrin adaptor complexes medium subunit family protein, contains Pfam profile: PF00928 adaptor complexes medium subunit family; similar to micro-adaptins of clathrin coated vesicle adaptor complexes	106	3
					AT5G15450	APG6, CLPB3, CLPB-P | casein lytic proteinase B3 | chr5:5014399-5018255 REVERSE LENGTH=968	69	2		AT1G79940	ATERDJ2A | DnaJ / Sec63 Brl domains-containing protein | chr1:30070023-30073237 FORWARD LENGTH=687,ATERDJ2A | DnaJ / Sec63 Brl domains-containing protein | chr1:30070023-30073237 FORWARD LENGTH=687,ATERDJ2A | DnaJ / Sec63 Brl domains-containing protein | chr1:30070023-30073237 FORWARD LENGTH=687,ATERDJ2A | DnaJ / Sec63 Brl domains-containing protein | chr1:30070023-30073237 FORWARD LENGTH=594	80	2		AT2G31790	| UDP-Glycosyltransferase superfamily protein | chr2:13518269-13520167 FORWARD LENGTH=457	60	2							AT1G25490	RCN1_ATB BETA BETA_EER1_PR65_REGA__serine/threonine protein phosphatase 2A (PP2A) regulatory subunit A (RCN1), identical to phosphoprotein phosphatase 2A, regulatory subunit A GI:1262171 from (Arabidopsis thaliana)	105	3
					AT1G55480	ZKT | protein containing PDZ domain, a K-box domain, and a TPR region | chr1:20713822-20715351 FORWARD LENGTH=335	69	2		AT2G17630	| Pyridoxal phosphate (PLP-dependent transferases superfamily protein | chr2:7666637-7667905 FORWARD LENGTH=422	80	2		AT3G53990	| Adenine nucleotide alpha hydrolases-like superfamily protein | chr3:19989658-19991019 REVERSE LENGTH=160	60	2							AT3G01780	expressed protein, est hit,	101	3
					AT1G77490	TAPX | thylakoidal ascorbate peroxidase | chr1:29117688-29120046 FORWARD LENGTH=426	69	2		AT3G59410	GCN2 | protein kinase family protein | chr3:21950575-21959151 FORWARD LENGTH=1241,GCN2 | protein kinase family protein | chr3:21950575-21959151 FORWARD LENGTH=1265	80	2		AT1G12780	UGE1, ATUGE1 | UDP-D-glucose/UDP-D-galactose 4-epimerase 1 | chr1:4356124-4358120 REVERSE LENGTH=351	59	2							AT3G51160	MUR1_GMD2_MUR_1__GDP-D-mannose-4,6-dehydratase (MUR1), almost identical to GDP-D-mannose-4,6-dehydratase (MUR1) GI:1764100 from (Arabidopsis thaliana)	99	3
					AT2G20610	SUR1, HLS3, RTY, ALF1, RTY1 | Tyrosine transaminase family protein | chr2:8878150-8880298 REVERSE LENGTH=462,SUR1, HLS3, RTY, ALF1, RTY1 | Tyrosine transaminase family protein | chr2:8878308-8880298 REVERSE LENGTH=436	68	2		AT4G24220	VEP1, AWI31 | NAD(P-binding Rossmann-fold superfamily protein | chr4:12565219-12566474 FORWARD LENGTH=388,VEP1, AWI31 | NAD(P-binding Rossmann-fold superfamily protein | chr4:12565219-12566474 FORWARD LENGTH=387	79	2		AT3G01910	SOX, AT-SO, AtSO | sulfite oxidase | chr3:314919-317274 REVERSE LENGTH=393,SOX, AT-SO, AtSO | sulfite oxidase | chr3:314919-316641 REVERSE LENGTH=298	57	2							AT5G21326	protein kinase family protein / NAF domain-containing protein, contains Pfam profiles: PF00069 protein kinase domain, PF03822 NAF domain	94	3
					AT2G44650	CHL-CPN10, CPN10 | chloroplast chaperonin 10 | chr2:18419521-18420510 REVERSE LENGTH=139	68	2		AT5G48300	ADG1, APS1 | ADP glucose pyrophosphorylase 1 | chr5:19570326-19572557 FORWARD LENGTH=520	79	2		AT2G22480	PFK5 | phosphofructokinase 5 | chr2:9545670-9548414 FORWARD LENGTH=537	57	2							AT4G39350	CESA2_ATH-A__cellulose synthase, catalytic subunit (Ath-A), identical to gi:2827141	90	3
					AT5G05780	RPN8A, AE3, ATHMOV34 | RP non-ATPase subunit 8A | chr5:1735862-1738176 FORWARD LENGTH=308,RPN8A | RP non-ATPase subunit 8A | chr5:1735862-1738176 FORWARD LENGTH=305	68	2		AT1G09020	SNF4, ATSNF4 | homolog of yeast sucrose nonfermenting 4 | chr1:2900149-2904212 REVERSE LENGTH=487	78	2		AT4G04910	NSF | AAA-type ATPase family protein | chr4:2489696-2495666 REVERSE LENGTH=742	57	2							AT1G01960	guanine nucleotide exchange family protein, similar to guanine nucleotide exchange factor (Homo sapiens) GI:5456754; contains Pfam profile PF01369: Sec7 domain	86	3
					AT3G11710	ATKRS-1 | lysyl-tRNA synthetase 1 | chr3:3702359-3705613 REVERSE LENGTH=626	67	2		AT3G63140	CSP41A | chloroplast stem-loop binding protein of 41 kDa | chr3:23327006-23328620 REVERSE LENGTH=406	78	2		AT4G33510	DHS2 | 3-deoxy-d-arabino-heptulosonate 7-phosphate synthase | chr4:16116496-16118549 FORWARD LENGTH=507	57	2							AT3G11270	26S proteasome non-ATPase regulatory subunit 7, putative / 26S proteasome regulatory subunit S12, putative / MOV34 protein, putative, contains similarity to 26S proteasome regulatory subunit S12 (MOV34) SP:P26516 from (Mus musculus)	85	3
					AT1G74910	| ADP-glucose pyrophosphorylase family protein | chr1:28135770-28138456 REVERSE LENGTH=415, | ADP-glucose pyrophosphorylase family protein | chr1:28135770-28138456 REVERSE LENGTH=415, | ADP-glucose pyrophosphorylase family protein | chr1:28135852-28138456 REVERSE LENGTH=387	66	2		AT1G06410	ATTPS7, TPS7, ATTPSA | trehalose-phosphatase/synthase 7 | chr1:1955413-1958153 FORWARD LENGTH=851	77	2		AT5G22770	alpha-ADR | alpha-adaptin | chr5:7579844-7588026 REVERSE LENGTH=1012,alpha-ADR | alpha-adaptin | chr5:7579844-7588026 REVERSE LENGTH=1012,alpha-ADR | alpha-adaptin | chr5:7579844-7588026 REVERSE LENGTH=1012, | Adaptor protein complex AP-2, alpha subunit | chr5:7590100-7597828 REVERSE LENGTH=1013	56	2							AT4G31340	myosin heavy chain-related, contains weak similarity to Myosin heavy chain, nonmuscle type A (Cellular myosin heavy chain, type A) (Nonmuscle myosin heavy chain-A) (NMMHC-A) (Swiss-Prot:P35579) (Homo sapiens)	84	3
					AT1G74970	RPS9, TWN3 | ribosomal protein S9 | chr1:28157761-28159202 REVERSE LENGTH=208	66	2		AT3G51840	ACX4, ATSCX, ATG6 | acyl-CoA oxidase 4 | chr3:19225653-19229008 REVERSE LENGTH=436	77	2		AT2G33800	| Ribosomal protein S5 family protein | chr2:14300925-14302352 REVERSE LENGTH=303	55	2							AT1G77840	eukaryotic translation initiation factor 5, putative / eIF-5, putative, similar to SP:P55876 Eukaryotic translation initiation factor 5 (eIF-5) {Zea mays}; contains Pfam profiles PF02020: eIF4-gamma/eIF5/eIF2-epsilon, PF01873: Domain found in IF2B/IF5	81	3
					AT3G04870	ZDS, PDE181, SPC1 | zeta-carotene desaturase | chr3:1342842-1346189 FORWARD LENGTH=558,ZDS, PDE181, SPC1 | zeta-carotene desaturase | chr3:1342842-1346189 FORWARD LENGTH=558	65	2		AT1G53850	PAE1, ATPAE1 | 20S proteasome alpha subunit E1 | chr1:20104131-20105792 REVERSE LENGTH=237,PAE1 | 20S proteasome alpha subunit E1 | chr1:20104131-20105792 REVERSE LENGTH=237,PAE2 | 20S proteasome alpha subunit E2 | chr3:4764364-4766381 FORWARD LENGTH=237	76	2		AT1G79010	| Alpha-helical ferredoxin | chr1:29725138-29726933 REVERSE LENGTH=222	55	2							AT5G40340	PWWP domain-containing protein, KED, Nicotiana tabacum, EMBL:AB009883	79	3
					AT2G05840	PAA2 | 20S proteasome subunit PAA2 | chr2:2234226-2236053 FORWARD LENGTH=246,PAA2 | 20S proteasome subunit PAA2 | chr2:2234226-2235973 FORWARD LENGTH=220	64	2		AT1G04430	| S-adenosyl-L-methionine-dependent methyltransferases superfamily protein | chr1:1198860-1201301 FORWARD LENGTH=623, | S-adenosyl-L-methionine-dependent methyltransferases superfamily protein | chr1:1198860-1201301 FORWARD LENGTH=623	76	2		AT2G17630	| Pyridoxal phosphate (PLP-dependent transferases superfamily protein | chr2:7666637-7667905 FORWARD LENGTH=422	54	2							AT1G64390	endo-1,4-beta-glucanase, putative / cellulase, putative, similar to endo-beta-1,4-glucanase GI:4972236 from (Fragaria x ananassa) (Plant Mol. Biol. 40, 323-332 (1999))	76	3
					AT5G13630	GUN5, CCH, CHLH, CCH1, ABAR | magnesium-chelatase subunit chlH, chloroplast, putative / Mg-protoporphyrin IX chelatase, putative (CHLH | chr5:4387567-4392082 REVERSE LENGTH=1381	63	2		AT4G01310	| Ribosomal L5P family protein | chr4:544166-545480 REVERSE LENGTH=262	75	2		AT1G27020	| unknown protein; BEST Arabidopsis thaliana protein match is: unknown protein (TAIR:AT1G27030; Has 514 Blast hits to 514 proteins in 175 species: Archae - 0; Bacteria - 311; Metazoa - 0; Fungi - 0; Plants - 65; Viruses - 0; Other Eukaryotes - 1	54	2							AT2G25540	CESA10__cellulose synthase, catalytic subunit, putative, similar to cellulose synthase-1 (gi:9622874) and -2 (gi:9622876) from Zea mays	76	3
					AT1G48850	EMB1144 | chorismate synthase, putative / 5-enolpyruvylshikimate-3-phosphate phospholyase, putative | chr1:18065154-18067956 REVERSE LENGTH=436,EMB1144 | chorismate synthase, putative / 5-enolpyruvylshikimate-3-phosphate phospholyase, putative | chr1:18065399-18067956 REVERSE LENGTH=380,EMB1144 | chorismate synthase, putative / 5-enolpyruvylshikimate-3-phosphate phospholyase, putative | chr1:1806…	61	2		AT1G71220	EBS1, UGGT, PSL2 | UDP-glucose:glycoprotein glucosyltransferases;transferases, transferring hexosyl groups;transferases, transferring glycosyl groups | chr1:26841664-26851730 FORWARD LENGTH=1613,EBS1 | UDP-glucose:glycoprotein glucosyltransferases;transferases, transferring hexosyl groups;transferases, transferring glycosyl groups | chr1:26841664-26851730 FORWARD LENGTH=1614	74	2		AT3G54050	HCEF1 | high cyclic electron flow 1 | chr3:20016951-20018527 FORWARD LENGTH=417,HCEF1 | high cyclic electron flow 1 | chr3:20016951-20018527 FORWARD LENGTH=417	54	2							AT4G32410	CESA1_RSW1_CESA9_CESA09__cellulose synthase, catalytic subunit, putative, similar to cellulose synthase-1 (gi:9622874) and -2 (gi:9622876) from Zea mays	76	3
					AT3G27740	CARA | carbamoyl phosphate synthetase A | chr3:10281470-10283792 REVERSE LENGTH=430,CARA | carbamoyl phosphate synthetase A | chr3:10281470-10283792 REVERSE LENGTH=358	61	2		AT1G21720	PBC1 | proteasome beta subunit C1 | chr1:7626394-7628070 FORWARD LENGTH=204,PBC2 | 20S proteasome beta subunit C2 | chr1:29096334-29098105 FORWARD LENGTH=204,PBC2 | 20S proteasome beta subunit C2 | chr1:29096020-29098105 FORWARD LENGTH=204	74	2		AT1G24360	| NAD(P-binding Rossmann-fold superfamily protein | chr1:8640820-8643283 FORWARD LENGTH=319	54	2							AT2G19520	FVE_ACG1_ATMSI4_MSI4_NFC04_NFC4__WD-40 repeat protein (MSI4), contains 6 (4 significant) WD-40 repeats (PF0400); identical to WD-40 repeat protein MSI4 (SP:O22607) (Arabidopsis thaliana)	75	3
					AT5G27470	| seryl-tRNA synthetase / serine--tRNA ligase | chr5:9695087-9697154 FORWARD LENGTH=451	61	2		AT5G19690	STT3A | staurosporin and temperature sensitive 3-like A | chr5:6652649-6658214 FORWARD LENGTH=779	73	2		AT5G11770	| NADH-ubiquinone oxidoreductase 20 kDa subunit, mitochondrial | chr5:3791148-3792929 REVERSE LENGTH=218	51	2							AT3G02780	IPP2_IDI2_IPIAT1__isopentenyl-diphosphate delta-isomerase II / isopentenyl diphosphate:dimethylallyl diphosphate isomerase II (IPP2), identical to isopentenyl diphosphate:dimethylallyl diphosphate isomerase (IPP2) GB:U49259 (Arabidopsis thaliana)	73	3
					AT3G49680	ATBCAT-3, BCAT3 | branched-chain aminotransferase 3 | chr3:18422768-18425473 FORWARD LENGTH=413,ATBCAT-3, BCAT3 | branched-chain aminotransferase 3 | chr3:18422768-18425473 FORWARD LENGTH=411	61	2		AT2G22125	CSI1 | binding | chr2:9406793-9414223 FORWARD LENGTH=2150	71	2		AT1G74030	ENO1 | enolase 1 | chr1:27839465-27841901 REVERSE LENGTH=477	49	2							AT2G04390	40S ribosomal protein S17 (RPS17A)	445	2
					AT1G37130	NIA2, B29, NIA2-1, CHL3, NR, NR2, ATNR2 | nitrate reductase 2 | chr1:14158617-14161652 FORWARD LENGTH=917	60	2		AT5G13510	| Ribosomal protein L10 family protein | chr5:4341294-4341956 FORWARD LENGTH=220	70	2		AT4G08870	| Arginase/deacetylase superfamily protein | chr4:5646654-5648693 REVERSE LENGTH=344, | Arginase/deacetylase superfamily protein | chr4:5647417-5648693 REVERSE LENGTH=263, | arginase | chr4:5703499-5705180 FORWARD LENGTH=342	49	2							AT5G03530	ATRAB ALPHA_ATRAB__Ras-related GTP-binding family protein, contains Pfam profile: PF00071 Ras family	431	2
					AT5G52520	OVA6, PRORS1 | Class II aaRS and biotin synthetases superfamily protein | chr5:21311112-21313875 FORWARD LENGTH=543	60	2		AT5G66420	| CONTAINS InterPro DOMAIN/s: Uncharacterised conserved protein UCP033271 (InterPro:IPR008322, TIM-barrel signal transduction protein, predicted (InterPro:IPR009215; Has 30201 Blast hits to 17322 proteins in 780 species: Archae - 12; Bacteria - 1, | LOCATED IN: cellular_component unknown; EXPRESSED IN: 23 plant structures; EXPRESSED DURING: 13 growth stages; CONTAINS InterPro DOMAIN/s: Uncharacte…	69	2		AT2G24940	AtMAPR2, MAPR2 | membrane-associated progesterone binding protein 2 | chr2:10609447-10609749 FORWARD LENGTH=100	49	2							AT1G04270	RPS15__40S ribosomal protein S15 (RPS15A), Strong similarity to Oryza 40S ribosomal protein S15. ESTs gb:R29788,gb:ATTS0365 come from this gene	380	2
					AT2G45810	| DEA(D/H-box RNA helicase family protein | chr2:18859836-18862318 FORWARD LENGTH=528, | DEA(D/H-box RNA helicase family protein | chr3:22666590-22669154 FORWARD LENGTH=498, | DEA(D/H-box RNA helicase family protein | chr3:22666590-22669154 FORWARD LENGTH=498	57	2		AT1G74690	IQD31 | IQ-domain 31 | chr1:28061498-28063924 REVERSE LENGTH=587	69	2		AT4G24220	VEP1, AWI31 | NAD(P-binding Rossmann-fold superfamily protein | chr4:12565219-12566474 FORWARD LENGTH=388,VEP1, AWI31 | NAD(P-binding Rossmann-fold superfamily protein | chr4:12565219-12566474 FORWARD LENGTH=387	48	2							AT5G42510	disease resistance-responsive family protein, similar to disease resistance response protein 206-d (Pisum sativum) gi:508844:gb:AAB18669	296	2
					AT4G01310	| Ribosomal L5P family protein | chr4:544166-545480 REVERSE LENGTH=262	56	2		AT1G51710	UBP6, ATUBP6 | ubiquitin-specific protease 6 | chr1:19175805-19179894 REVERSE LENGTH=482,UBP6 | ubiquitin-specific protease 6 | chr1:19175805-19179399 REVERSE LENGTH=443	68	2		AT3G63520	CCD1, ATCCD1, ATNCED1, NCED1 | carotenoid cleavage dioxygenase 1 | chr3:23452940-23455896 FORWARD LENGTH=538	47	2							AT3G17820	ATGSKB6__glutamine synthetase (GS1), identical to glutamine synthetase, cytosolic isozyme (glutamate-- ammonia ligase, GS1) (Arabidopsis thaliana) SWISS-PROT:Q9LVI8	240	2
					AT2G23420	NAPRT2 | nicotinate phosphoribosyltransferase 2 | chr2:9971819-9974909 FORWARD LENGTH=557,NAPRT1 | nicotinate phosphoribosyltransferase 1 | chr4:17416938-17419883 FORWARD LENGTH=559	56	2		AT1G36160	ACC1, AT-ACC1, EMB22, GK, PAS3 | acetyl-CoA carboxylase 1 | chr1:13534196-13543773 FORWARD LENGTH=2254,ACC1 | acetyl-CoA carboxylase 1 | chr1:13534196-13543773 FORWARD LENGTH=2254	68	2		AT5G60600	GCPE, ISPG, CSB3, CLB4, HDS | 4-hydroxy-3-methylbut-2-enyl diphosphate synthase | chr5:24359447-24363274 FORWARD LENGTH=741,GCPE, ISPG, CSB3, CLB4, HDS | 4-hydroxy-3-methylbut-2-enyl diphosphate synthase | chr5:24359447-24363274 FORWARD LENGTH=740,GCPE, ISPG, CSB3, CLB4, HDS | 4-hydroxy-3-methylbut-2-enyl diphosphate synthase | chr5:24359447-24363019 FORWARD LENGTH=717	46	2							AT1G48630	guanine nucleotide-binding family protein / activated protein kinase C receptor, putative / RACK, putative, contains 7 WD-40 repeats (PF00400); very similar to guanine nucleotide-binding protein; activated protein kinase C receptor; RACK1 (GI:9294068) {Arabidopsis thaliana}; similar to WD-40 repeat auxin-dependent protein ARCA (SP:O24456) (Arabidopsis thaliana);	224	2
					AT3G55620	emb1624 | Translation initiation factor IF6 | chr3:20634581-20636312 FORWARD LENGTH=245	56	2		AT1G77760	NIA1, GNR1, NR1 | nitrate reductase 1 | chr1:29236005-29239367 REVERSE LENGTH=917	68	2		AT5G16440	IPP1 | isopentenyl diphosphate isomerase 1 | chr5:5371765-5373575 FORWARD LENGTH=291	45	2							AT4G35785	transformer serine/arginine-rich ribonucleoprotein, putative, similar to transformer-SR ribonucleoprotein (Nicotiana tabacum) gi:1781299:emb:CAA70700	219	2
					AT1G75350	emb2184 | Ribosomal protein L31 | chr1:28272163-28272687 FORWARD LENGTH=144	53	2		AT2G31670	| Stress responsive alpha-beta barrel domain protein | chr2:13472699-13473490 REVERSE LENGTH=263	68	2		AT3G12160	ATRABA4D, RABA4D | RAB GTPase homolog A4D | chr3:3879495-3880437 REVERSE LENGTH=222,ATRABA4B, ATRAB11G, ATGB3, RABA4B | RAB GTPase homolog A4B | chr4:18542722-18543779 FORWARD LENGTH=224,SMG1, ATRABA4C, RABA4C | RAB GTPase homolog A4C | chr5:19421533-19422473 REVERSE LENGTH=223,AtRABA4a, RABA4a | RAB GTPase homolog A4A | chr5:26083437-26084550 FORWARD LENGTH=226	44	2							AT5G54370	late embryogenesis abundant protein-related / LEA protein-related, similar to late embryogenesis abundant protein (GI:1350543)(Picea glauca)	200	2
					AT2G43090	| Aconitase/3-isopropylmalate dehydratase protein | chr2:17918957-17919712 FORWARD LENGTH=251	52	2		AT2G44050	COS1 | 6,7-dimethyl-8-ribityllumazine synthase / DMRL synthase / lumazine synthase / riboflavin synthase | chr2:18224304-18225917 FORWARD LENGTH=227	68	2		AT1G52230	PSAH2, PSAH-2, PSI-H | photosystem I subunit H2 | chr1:19454902-19455508 FORWARD LENGTH=145,PSAH-1 | photosystem I subunit H-1 | chr3:5468670-5469415 REVERSE LENGTH=145	229	2							AT2G44610	RAB6__Ras-related GTP-binding protein, putative, similar to GTP-binding protein GI:623586 from (Nicotiana tabacum) ; contains an ADP-ribosylation factors family signature for proteins involved in protein trafficking	193	2
					AT2G43100	IPMI2, ATLEUD1 | isopropylmalate isomerase 2 | chr2:17920685-17921455 FORWARD LENGTH=256	51	2		AT3G11710	ATKRS-1 | lysyl-tRNA synthetase 1 | chr3:3702359-3705613 REVERSE LENGTH=626	68	2		AT4G28520	CRU3, CRC | cruciferin 3 | chr4:14087596-14089617 FORWARD LENGTH=524,CRU3, CRC | cruciferin 3 | chr4:14087596-14089229 FORWARD LENGTH=394,CRU3, CRC | cruciferin 3 | chr4:14087596-14089617 FORWARD LENGTH=453,CRU3, CRC | cruciferin 3 | chr4:14087596-14089229 FORWARD LENGTH=396	204	2							AT4G23400	PIP1;5_PIP1D__major intrinsic family protein / MIP family protein, contains Pfam profile: MIP PF00230	184	2
					AT4G33510	DHS2 | 3-deoxy-d-arabino-heptulosonate 7-phosphate synthase | chr4:16116496-16118549 FORWARD LENGTH=507	50	2		AT5G60600	GCPE, ISPG, CSB3, CLB4, HDS | 4-hydroxy-3-methylbut-2-enyl diphosphate synthase | chr5:24359447-24363274 FORWARD LENGTH=741,GCPE, ISPG, CSB3, CLB4, HDS | 4-hydroxy-3-methylbut-2-enyl diphosphate synthase | chr5:24359447-24363274 FORWARD LENGTH=740,GCPE, ISPG, CSB3, CLB4, HDS | 4-hydroxy-3-methylbut-2-enyl diphosphate synthase | chr5:24359447-24363019 FORWARD LENGTH=717	68	2		AT2G21160	| Translocon-associated protein (TRAP, alpha subunit | chr2:9068428-9070207 FORWARD LENGTH=258, | Translocon-associated protein (TRAP, alpha subunit | chr2:9068428-9070310 FORWARD LENGTH=188	201	2							AT3G55360	CER10_ECR__Enoyl-CoA reductase (ECA) is involved in all very long chain fatty acids (VLCFA) elongation reactions that are required for cuticular wax, storage lipid and sphingolipid metabolism. The protein is located in the ER, but in contrast to its yeast homolog TSC13 is not particularly enriched in the nuclear envelope-vacuole junction. Mutants in this gene show abnormal organ morphology and st…	180	2
					AT4G17600	LIL3:1 | Chlorophyll A-B binding family protein | chr4:9803759-9804714 FORWARD LENGTH=262	50	2		AT4G13670	PTAC5 | plastid transcriptionally active 5 | chr4:7948644-7950779 FORWARD LENGTH=387	67	2		AT3G03270	| Adenine nucleotide alpha hydrolases-like superfamily protein | chr3:761383-763075 REVERSE LENGTH=201, | Adenine nucleotide alpha hydrolases-like superfamily protein | chr3:762136-763075 REVERSE LENGTH=159	190	2							AT3G54840	ARA6__Rab GTPase (ARA6), identical to small GTPase Ara6 (Arabidopsis thaliana) GI:13160603	176	2
					AT1G04270	RPS15 | cytosolic ribosomal protein S15 | chr1:1141852-1142960 REVERSE LENGTH=152,RPS15 | cytosolic ribosomal protein S15 | chr1:1141852-1142960 REVERSE LENGTH=151, | Ribosomal protein S19 family protein | chr5:2954044-2954850 REVERSE LENGTH=150, | Ribosomal protein S19 family protein | chr5:2955698-2956554 REVERSE LENGTH=152	356	2		AT3G50370	| unknown protein; FUNCTIONS IN: molecular_function unknown; INVOLVED IN: biological_process unknown; LOCATED IN: cellular_component unknown; EXPRESSED IN: 26 plant structures; EXPRESSED DURING: 15 growth stages; Has 27734 Blast hits to 16708 prote	67	2		AT1G12010	| 2-oxoglutarate (2OG and Fe(II-dependent oxygenase superfamily protein | chr1:4056274-4057670 FORWARD LENGTH=320	165	2							AT4G20440	SMB__small nuclear ribonucleoprotein associated protein B, putative / snRNP-B, putative / Sm protein B, putative, similar to SP:Q05856 Small nuclear ribonucleoprotein associated protein B (snRNP-B) (Sm protein B) (Sm-B) (SmB) {Drosophila melanogaster}	175	2
					AT3G04790	| Ribose 5-phosphate isomerase, type A protein | chr3:1313365-1314195 FORWARD LENGTH=276	251	2		AT5G64570	XYL4, ATBXL4 | beta-D-xylosidase 4 | chr5:25810227-25813309 REVERSE LENGTH=784	67	2		AT2G47000	MDR4, PGP4, ABCB4, ATPGP4 | ATP binding cassette subfamily B4 | chr2:19310008-19314750 REVERSE LENGTH=1286,PGP21 | P-glycoprotein 21 | chr3:23008755-23013579 REVERSE LENGTH=1296	149	2							AT4G39990	ATGB3__Ras-related GTP-binding protein, putative, similar to GTP-binding protein GI:303738 from (Pisum sativum)	172	2
					AT4G22670	AtHip1, HIP1, TPR11 | HSP70-interacting protein 1 | chr4:11918236-11920671 FORWARD LENGTH=441	184	2		AT3G06720	AT-IMP, ATKAP ALPHA, AIMP ALPHA, IMPA-1, IMPA1 | importin alpha isoform 1 | chr3:2120559-2123555 FORWARD LENGTH=532,AT-IMP, ATKAP ALPHA, AIMP ALPHA | importin alpha isoform 1 | chr3:2120559-2123555 FORWARD LENGTH=532	66	2		AT1G11650	ATRBP45B, RBP45B | RNA-binding (RRM/RBD/RNP motifs family protein | chr1:3914895-3917301 FORWARD LENGTH=306,ATRBP45B, RBP45B | RNA-binding (RRM/RBD/RNP motifs family protein | chr1:3914895-3917941 FORWARD LENGTH=405	146	2							AT1G53720	cyclophilin-RNA interacting protein, putative	171	2
					AT1G17880	BTF3, ATBTF3 | basic transcription factor 3 | chr1:6152572-6153425 REVERSE LENGTH=165	178	2		AT5G27470	| seryl-tRNA synthetase / serine--tRNA ligase | chr5:9695087-9697154 FORWARD LENGTH=451	66	2		AT2G28190	CSD2, CZSOD2 | copper/zinc superoxide dismutase 2 | chr2:12014548-12016303 FORWARD LENGTH=216	132	2							ATCG00780	RPL14__encodes a chloroplast ribosomal protein L14, a constituent of the large subunit of the ribosomal complex	160	2
					AT1G52230	PSAH2, PSAH-2, PSI-H | photosystem I subunit H2 | chr1:19454902-19455508 FORWARD LENGTH=145,PSAH-1 | photosystem I subunit H-1 | chr3:5468670-5469415 REVERSE LENGTH=145	178	2		AT1G47550	SEC3A | exocyst complex component sec3A | chr1:17457171-17463896 FORWARD LENGTH=887,SEC3A | exocyst complex component sec3A | chr1:17457171-17463896 FORWARD LENGTH=888,SEC3B | exocyst complex component sec3B | chr1:17466751-17473190 FORWARD LENGTH=887	65	2		AT1G23800	ALDH2B7, ALDH2B | aldehyde dehydrogenase 2B7 | chr1:8412238-8414804 REVERSE LENGTH=534	131	2							AT1G31850	dehydration-responsive protein, putative, strong similarity to early-responsive to dehydration stress ERD3 protein (Arabidopsis thaliana) GI:15320410; contains Pfam profile PF03141: Putative methyltransferase	153	2
					AT1G19920	APS2, ASA1 | Pseudouridine synthase/archaeosine transglycosylase-like family protein | chr1:6914835-6916657 REVERSE LENGTH=476,APS1 | ATP sulfurylase 1 | chr3:8112837-8114734 FORWARD LENGTH=463,APS3 | Pseudouridine synthase/archaeosine transglycosylase-like family protein | chr4:8413443-8415311 REVERSE LENGTH=465	163	2		AT3G11400	EIF3G1, ATEIF3G1 | eukaryotic translation initiation factor 3G1 | chr3:3578536-3580366 FORWARD LENGTH=294,EIF3G1, ATEIF3G1 | eukaryotic translation initiation factor 3G1 | chr3:3578536-3580366 FORWARD LENGTH=321	64	2		AT5G25980	TGG2, BGLU37 | glucoside glucohydrolase 2 | chr5:9072730-9075143 FORWARD LENGTH=467,TGG2, BGLU37 | glucoside glucohydrolase 2 | chr5:9072730-9075477 FORWARD LENGTH=547,TGG2, BGLU37 | glucoside glucohydrolase 2 | chr5:9072730-9075143 FORWARD LENGTH=467	131	2							AT5G63550	expressed protein	153	2
					AT5G60600	GCPE, ISPG, CSB3, CLB4, HDS | 4-hydroxy-3-methylbut-2-enyl diphosphate synthase | chr5:24359447-24363274 FORWARD LENGTH=741,GCPE, ISPG, CSB3, CLB4, HDS | 4-hydroxy-3-methylbut-2-enyl diphosphate synthase | chr5:24359447-24363274 FORWARD LENGTH=740,GCPE, ISPG, CSB3, CLB4, HDS | 4-hydroxy-3-methylbut-2-enyl diphosphate synthase | chr5:24359447-24363019 FORWARD LENGTH=717	158	2		AT1G80270	PPR596 | PENTATRICOPEPTIDE REPEAT 596 | chr1:30181265-30183331 FORWARD LENGTH=596,PPR596 | PENTATRICOPEPTIDE REPEAT 596 | chr1:30181265-30183331 FORWARD LENGTH=596,PPR596 | PENTATRICOPEPTIDE REPEAT 596 | chr1:30181265-30183331 FORWARD LENGTH=596	63	2		AT3G04790	| Ribose 5-phosphate isomerase, type A protein | chr3:1313365-1314195 FORWARD LENGTH=276	129	2							AT1G24020	Bet v I allergen family protein, similar to major pollen allergen Bet v 1 GB:CAA96544 GI:1321726 from (Betula pendula); contains Pfam profile PF00407: Pathogenesis-related protein Bet v I family	151	2
					AT5G14200	ATIMD1, IMD1 | isopropylmalate dehydrogenase 1 | chr5:4576220-4578111 FORWARD LENGTH=409, | isopropylmalate dehydrogenase 1 | chr5:4576220-4577615 FORWARD LENGTH=300, | isopropylmalate dehydrogenase 1 | chr5:4576220-4577962 FORWARD LENGTH=388	136	2		AT3G27190	UKL2 | uridine kinase-like 2 | chr3:10039504-10042917 REVERSE LENGTH=483,ATUK/UPRT1, UKL1, UK/UPRT1 | uridine kinase/uracil phosphoribosyltransferase 1 | chr5:16375021-16378384 FORWARD LENGTH=486	63	2		AT5G50750	RGP4 | reversibly glycosylated polypeptide 4 | chr5:20641066-20642470 FORWARD LENGTH=364	128	2							AT2G29960	CYP5_ATCYP5__peptidyl-prolyl cis-trans isomerase / cyclophilin (CYP5) / rotamase, identical to cyclophilin (Arabidopsis thaliana) gi:2443755:gb:AAB71401	149	2
					AT1G01160	GIF2 | GRF1-interacting factor 2 | chr1:72583-73883 FORWARD LENGTH=195,GIF2 | GRF1-interacting factor 2 | chr1:72583-73883 FORWARD LENGTH=229	126	2		AT2G41560	ACA4 | autoinhibited Ca(2+-ATPase, isoform 4 | chr2:17332256-17337179 REVERSE LENGTH=1030	62	2		AT1G17220	FUG1 | Translation initiation factor 2, small GTP-binding protein | chr1:5885383-5890165 FORWARD LENGTH=1026	125	2							AT2G01720	ribophorin I family protein, similar to SP:P04843 Dolichyl-diphosphooligosaccharide--protein glycosyltransferase 67 kDa subunit precursor (EC 2.4.1.119) (Ribophorin I) {Homo sapiens}; contains Pfam profile PF04597: Ribophorin I	144	2
					AT4G29840	MTO2, TS | Pyridoxal-5'-phosphate-dependent enzyme family protein | chr4:14599434-14601014 REVERSE LENGTH=526	107	2		AT2G40890	CYP98A3 | cytochrome P450, family 98, subfamily A, polypeptide 3 | chr2:17058291-17060532 REVERSE LENGTH=508	61	2		AT3G63490	| Ribosomal protein L1p/L10e family | chr3:23444269-23446020 FORWARD LENGTH=346, | Ribosomal protein L1p/L10e family | chr3:23444269-23445777 FORWARD LENGTH=291	124	2							AT2G01520	major latex protein-related / MLP-related, low similarity to major latex protein {Papaver somniferum}(GI:169000) contains Pfam profile PF00407: Pathogenesis-related protein Bet v I family	138	2
					AT1G11580	ATPMEPCRA, PMEPCRA | methylesterase PCR A | chr1:3888730-3890649 FORWARD LENGTH=557	103	2		AT4G17190	FPS2 | farnesyl diphosphate synthase 2 | chr4:9648743-9650865 REVERSE LENGTH=342,FPS2 | farnesyl diphosphate synthase 2 | chr4:9648743-9650346 REVERSE LENGTH=247,FPS1 | farnesyl diphosphate synthase 1 | chr5:19345297-19347415 FORWARD LENGTH=384	61	2		AT3G11930	| Adenine nucleotide alpha hydrolases-like superfamily protein | chr3:3776371-3777393 FORWARD LENGTH=199, | Adenine nucleotide alpha hydrolases-like superfamily protein | chr3:3776371-3777393 FORWARD LENGTH=200, | Adenine nucleotide alpha hydrolases-like superfamily protein | chr3:3776371-3777393 FORWARD LENGTH=226, | Adenine nucleotide alpha hydrolases-like superfamily protein | chr3:3776371-377…	120	2							AT5G25980	TGG2__similar to glycosyl hydrolase family 1 protein [Arabidopsis thaliana] (TAIR:At5g26000.2); similar to glycosyl hydrolase family 1 protein [Arabidopsis thaliana] (TAIR:At5g26000.1); similar to myrosinase [Armoracia rusticana] (GB:AAV71147.1); similar to myrosinase [Brassica napus] (GB:CAA42775.1); similar to myrosinase [Raphanus sativus] (GB:BAB17227.1); similar to myrosinase [Brassica rapa v…	137	2
					AT1G11650	ATRBP45B, RBP45B | RNA-binding (RRM/RBD/RNP motifs family protein | chr1:3914895-3917301 FORWARD LENGTH=306,ATRBP45B, RBP45B | RNA-binding (RRM/RBD/RNP motifs family protein | chr1:3914895-3917941 FORWARD LENGTH=405	103	2		AT3G27300	G6PD5 | glucose-6-phosphate dehydrogenase 5 | chr3:10083318-10086288 REVERSE LENGTH=516,G6PD5 | glucose-6-phosphate dehydrogenase 5 | chr3:10083318-10086288 REVERSE LENGTH=516,G6PD5 | glucose-6-phosphate dehydrogenase 5 | chr3:10083318-10086288 REVERSE LENGTH=516	60	2		AT3G13870	RHD3 | Root hair defective 3 GTP-binding protein (RHD3 | chr3:4565762-4571109 REVERSE LENGTH=802,RHD3 | Root hair defective 3 GTP-binding protein (RHD3 | chr3:4565762-4570261 REVERSE LENGTH=738	118	2							AT4G02880	expressed protein	134	2
					AT4G35450	AKR2, AFT, AKR2A | ankyrin repeat-containing protein 2 | chr4:16839862-16841759 FORWARD LENGTH=342,AKR2, AFT, AKR2A | ankyrin repeat-containing protein 2 | chr4:16839862-16841759 FORWARD LENGTH=342,AKR2, AFT, AKR2A | ankyrin repeat-containing protein 2 | chr4:16839862-16841759 FORWARD LENGTH=342,AKR2, AFT, AKR2A | ankyrin repeat-containing protein 2 | chr4:16840072-16841759 FORWARD LENGTH=304,AKR…	127	2		AT3G11930	| Adenine nucleotide alpha hydrolases-like superfamily protein | chr3:3776371-3777393 FORWARD LENGTH=199, | Adenine nucleotide alpha hydrolases-like superfamily protein | chr3:3776371-3777393 FORWARD LENGTH=200, | Adenine nucleotide alpha hydrolases-like superfamily protein | chr3:3776371-3777393 FORWARD LENGTH=226, | Adenine nucleotide alpha hydrolases-like superfamily protein | chr3:3776371-377…	60	2		AT2G20610	SUR1, HLS3, RTY, ALF1, RTY1 | Tyrosine transaminase family protein | chr2:8878150-8880298 REVERSE LENGTH=462,SUR1, HLS3, RTY, ALF1, RTY1 | Tyrosine transaminase family protein | chr2:8878308-8880298 REVERSE LENGTH=436	117	2							AT5G43060	cysteine proteinase, putative / thiol protease, putative, similar to cysteine proteinase RD21A precursor (thiol protease) GI:435619, SP:P43297 from (Arabidopsis thaliana)	133	2
										AT3G47810	MAG1, VPS29, ATVPS29 | Calcineurin-like metallo-phosphoesterase superfamily protein | chr3:17637256-17639017 REVERSE LENGTH=190,MAG1 | Calcineurin-like metallo-phosphoesterase superfamily protein | chr3:17637256-17639017 REVERSE LENGTH=190,MAG1 | Calcineurin-like metallo-phosphoesterase superfamily protein | chr3:17637256-17639017 REVERSE LENGTH=190	60	2		AT1G09070	SRC2, (ATSRC2 | soybean gene regulated by cold-2 | chr1:2927767-2928741 FORWARD LENGTH=324	117	2							AT5G58710	ROC7__peptidyl-prolyl cis-trans isomerase, putative / cyclophilin, putative / rotamase, putative (ROC7), similar to cyclophilin (Arabidopsis thaliana) gi:2443755:gb:AAB71401	130	2
										AT4G21980	APG8A, ATG8A | Ubiquitin-like superfamily protein | chr4:11655913-11656809 FORWARD LENGTH=122,APG8A, ATG8A | Ubiquitin-like superfamily protein | chr4:11655868-11656809 FORWARD LENGTH=137	60	2		AT4G01150	| unknown protein; FUNCTIONS IN: molecular_function unknown; INVOLVED IN: biological_process unknown; LOCATED IN: thylakoid, chloroplast thylakoid membrane, chloroplast, plastoglobule, chloroplast envelope; EXPRESSED IN: 23 plant structures; EXPRES	116	2							AT1G05810	ARA__Ras-related protein (ARA-1) (ARA) / small GTP-binding protein, putative, nearly identical to SP:P19892 Ras-related protein ARA-1 (Arabidopsis thaliana) (Gene 76:313-319(1989))	128	2
										AT4G33110	| S-adenosyl-L-methionine-dependent methyltransferases superfamily protein | chr4:15972497-15974531 REVERSE LENGTH=355, | S-adenosyl-L-methionine-dependent methyltransferases superfamily protein | chr4:15972497-15974531 REVERSE LENGTH=355, | S-adenosyl-L-methionine-dependent methyltransferases superfamily protein | chr4:15975577-15978055 REVERSE LENGTH=355	60	2		AT4G39330	ATCAD9, CAD9 | cinnamyl alcohol dehydrogenase 9 | chr4:18291268-18292772 FORWARD LENGTH=360,ATCAD9, CAD9 | cinnamyl alcohol dehydrogenase 9 | chr4:18291268-18292740 FORWARD LENGTH=311	115	2							AT1G35620	ATPDIL5-2__Encodes a protein disulfide isomerase-like (PDIL) protein, a member of a multigene family within the thioredoxin (TRX) superfamily.	127	2
										AT5G64110	| Peroxidase superfamily protein | chr5:25654575-25655946 REVERSE LENGTH=330	60	2		AT1G11580	ATPMEPCRA, PMEPCRA | methylesterase PCR A | chr1:3888730-3890649 FORWARD LENGTH=557	113	2							AT1G04170	EIF2 GAMMA__eukaryotic translation initiation factor 2 subunit 3, putative / eIF2S3, putative / eIF-2-gamma, putative, similar to gb:U37354 from S. pombe. ESTs gb:T41979, gb:N37284 and gb:N37529 come from this gene	126	2
										AT2G36910	ATPGP1, PGP1, ABCB1 | ATP binding cassette subfamily B1 | chr2:15502162-15507050 FORWARD LENGTH=1286	59	2		AT2G44790	UCC2 | uclacyanin 2 | chr2:18462182-18463232 REVERSE LENGTH=202	111	2							AT5G19690	STT3A__oligosaccharyl transferase STT3 subunit family protein, similar to SP:P39007 Oligosaccharyl transferase STT3 subunit {Saccharomyces cerevisiae}; contains Pfam profile PF02516: Oligosaccharyl transferase STT3 subunit	126	2
										AT3G07480	| 2Fe-2S ferredoxin-like superfamily protein | chr3:2389026-2389505 FORWARD LENGTH=159	59	2		AT1G70410	ATBCA4, BCA4, CA4 | beta carbonic anhydrase 4 | chr1:26534167-26536505 REVERSE LENGTH=258,ATBCA4, BCA4 | beta carbonic anhydrase 4 | chr1:26534167-26537457 REVERSE LENGTH=280,ATBCA4, BCA4 | beta carbonic anhydrase 4 | chr1:26534167-26536505 REVERSE LENGTH=258	111	2							AT1G49760	PAB8__polyadenylate-binding protein, putative / PABP, putative, similar to poly(A)-binding protein GB:AAF66825 GI:7673359 from (Nicotiana tabacum). Highly and ubiquitously expressed. Member of the class II PABP family.	125	2
										AT1G27450	APT1, ATAPT1 | adenine phosphoribosyl transferase 1 | chr1:9532042-9533807 FORWARD LENGTH=243,APT1, ATAPT1 | adenine phosphoribosyl transferase 1 | chr1:9532421-9533807 FORWARD LENGTH=183,APT1 | adenine phosphoribosyl transferase 1 | chr1:9532042-9533807 FORWARD LENGTH=284	58	2		AT4G05180	PSBQ, PSBQ-2, PSII-Q | photosystem II subunit Q-2 | chr4:2672093-2673170 REVERSE LENGTH=230	110	2							AT3G23340	CKL10__casein kinase, putative, similar to casein kinase I (Arabidopsis thaliana) gi:1197461:emb:CAA55396	125	2
										AT3G09740	SYP71, ATSYP71 | syntaxin of plants 71 | chr3:2989615-2991354 FORWARD LENGTH=266	58	2		AT5G65750	| 2-oxoglutarate dehydrogenase, E1 component | chr5:26304212-26307947 FORWARD LENGTH=1025	104	2							AT3G53500	RSZ32__zinc knuckle (CCHC-type) family protein, contains Pfam domain PF00098: Zinc knuckle	122	2
										AT4G23190	CRK11, AT-RLK3 | cysteine-rich RLK (RECEPTOR-like protein kinase 11 | chr4:12141197-12143710 REVERSE LENGTH=667	58	2		AT3G01680	| CONTAINS InterPro DOMAIN/s: Mediator complex subunit Med28 (InterPro:IPR021640; BEST Arabidopsis thaliana protein match is: unknown protein (TAIR:AT3G01670; Has 122 Blast hits to 112 proteins in 13 species: Archae - 0; Bacteria - 0; Metazoa -	103	2							AT2G20950	expressed protein	120	2
										AT4G24770	RBP31, ATRBP31, CP31, ATRBP33 | 31-kDa RNA binding protein | chr4:12766223-12767952 REVERSE LENGTH=329	57	2		AT1G06680	PSBP-1, OEE2, PSII-P, OE23 | photosystem II subunit P-1 | chr1:2047940-2049186 FORWARD LENGTH=263,PSBP-1, OEE2, PSII-P | photosystem II subunit P-1 | chr1:2048076-2049186 FORWARD LENGTH=219	102	2							AT2G44050	COS1__6,7-dimethyl-8-ribityllumazine synthase / DMRL synthase / lumazine synthase / riboflavin synthase, identical to 6,7-dimethyl-8-ribityllumazine synthase, chloroplast (precursor) SP:O80575 from (Arabidopsis thaliana)	119	2
										AT1G27430	| GYF domain-containing protein | chr1:9521045-9526928 REVERSE LENGTH=1492	57	2		AT5G20920	EIF2 BETA, EMB1401 | eukaryotic translation initiation factor 2 beta subunit | chr5:7094994-7096661 REVERSE LENGTH=268,EIF2 BETA | eukaryotic translation initiation factor 2 beta subunit | chr5:7094994-7096661 REVERSE LENGTH=267,EIF2 BETA | eukaryotic translation initiation factor 2 beta subunit | chr5:7094994-7096661 REVERSE LENGTH=268	102	2							AT1G21160	eukaryotic translation initiation factor 2 family protein / eIF-2 family protein, similar to SP:O60841 Translation initiation factor IF-2 {Homo sapiens}; contains Pfam profiles PF00009: Elongation factor Tu GTP binding domain, PF03144: Elongation factor Tu domain 2	117	2
										AT5G01590	| unknown protein; FUNCTIONS IN: molecular_function unknown; INVOLVED IN: biological_process unknown; LOCATED IN: chloroplast, chloroplast envelope; EXPRESSED IN: 22 plant structures; EXPRESSED DURING: 13 growth stages; Has 60 Blast hits to 59 prot	57	2		AT1G10840	TIF3H1 | translation initiation factor 3 subunit H1 | chr1:3607885-3610299 REVERSE LENGTH=337,TIF3H1 | translation initiation factor 3 subunit H1 | chr1:3607885-3609657 REVERSE LENGTH=250	102	2							AT4G21650	subtilase family protein, contains Pfam domain, PF00082: Subtilase family; contains Pfam domain, PF02225: protease associated (PA) domain	116	2
										AT3G06980	| DEA(D/H-box RNA helicase family protein | chr3:2201531-2204662 FORWARD LENGTH=781	56	2												AT2G47540	pollen Ole e 1 allergen and extensin family protein, contains Pfam domain, PF01190: Pollen proteins Ole e I family	114	2
										AT3G29410	| Terpenoid cyclases/Protein prenyltransferases superfamily protein | chr3:11302574-11305060 REVERSE LENGTH=603	56	2												AT5G03040	calmodulin-binding family protein, similar to SF16 protein (Helianthus annuus) GI:560150; contains Pfam profile PF00612: IQ calmodulin-binding motif	114	2
										AT1G45000	| AAA-type ATPase family protein | chr1:17009220-17011607 FORWARD LENGTH=399, | AAA-type ATPase family protein | chr1:17009220-17011607 FORWARD LENGTH=335,RPT4A | regulatory particle triple-A ATPase 4A | chr5:17248563-17251014 REVERSE LENGTH=399	55	2												AT3G25140	QUA1__glycosyl transferase family 8 protein, contains Pfam profile: PF01501 glycosyl transferase family 8	111	2
										AT5G11560	| catalytics | chr5:3709734-3713994 REVERSE LENGTH=982	55	2												AT2G44160	MTHFR2__methylenetetrahydrofolate reductase 2 (MTHFR2), identical to SP:O80585 Methylenetetrahydrofolate reductase (EC 1.5.1.20) {Arabidopsis thaliana}	110	2
										AT3G12800	SDRB, DECR | short-chain dehydrogenase-reductase B | chr3:4063463-4064757 REVERSE LENGTH=298	55	2												AT5G11240	transducin family protein / WD-40 repeat family protein, contains 3 WD-40 repeats (PF00400); similar to uncharacterized protein KIAA0007 (GI:1663708) {Homo sapiens} 1.2e-11	110	2
										AT1G17190	ATGSTU26, GSTU26 | glutathione S-transferase tau 26 | chr1:5875452-5876375 FORWARD LENGTH=220	54	2												AT5G64110	peroxidase, putative, similar to peroxidase ATP3a (Arabidopsis thaliana) gi:1546698:emb:CAA67340	108	2
										AT1G20580	| Small nuclear ribonucleoprotein family protein | chr1:7128979-7130371 FORWARD LENGTH=131	54	2												AT1G09590	60S ribosomal protein L21 (RPL21A), Similar to L21 family of ribosomal protein; amino acid sequence is identical to F21M12.8	105	2
										AT4G32520	SHM3, AtSHMT3 | serine hydroxymethyltransferase 3 | chr4:15689642-15692334 REVERSE LENGTH=529,SHM3 | serine hydroxymethyltransferase 3 | chr4:15689642-15692334 REVERSE LENGTH=529	54	2												AT4G10550	subtilase family protein, contains similarity to subtilisin-like protease AIR3 GI:4218991 from (Arabidopsis thaliana)	105	2
										AT3G49680	ATBCAT-3, BCAT3 | branched-chain aminotransferase 3 | chr3:18422768-18425473 FORWARD LENGTH=413,ATBCAT-3, BCAT3 | branched-chain aminotransferase 3 | chr3:18422768-18425473 FORWARD LENGTH=411	53	2												AT4G18030	dehydration-responsive family protein, similar to early-responsive to dehydration stress ERD3 protein (Arabidopsis thaliana) GI:15320410; contains Pfam profile PF03141: Putative methyltransferase	105	2
										AT2G20950	| Arabidopsis phospholipase-like protein (PEARLI 4 family | chr2:9003295-9005354 FORWARD LENGTH=520, | Arabidopsis phospholipase-like protein (PEARLI 4 family | chr2:9003295-9005354 FORWARD LENGTH=503, | Arabidopsis phospholipase-like protein (PEARLI 4 family | chr2:9003295-9005354 FORWARD LENGTH=505, | Arabidopsis phospholipase-like protein (PEARLI 4 family | chr2:9003295-9005354 FORWARD LENGTH=…	52	2												AT1G48850	EMB1144__chorismate synthase, putative / 5-enolpyruvylshikimate-3-phosphate phospholyase, putative, similar to chorismate synthase from Lycopersicon esculentum (SP:Q42884), Corydalis sempervirens (SP:P27793); contains Pfam chorismate synthase domain PF01264	104	2
										AT2G44640	| FUNCTIONS IN: molecular_function unknown; INVOLVED IN: biological_process unknown; LOCATED IN: mitochondrion, chloroplast, plasma membrane, plastid, chloroplast envelope; EXPRESSED IN: 23 plant structures; EXPRESSED DURING: 13 growth stages; CONT	52	2												AT3G06580	ARA1_ATISA1_ISA1_GAL1__galactokinase (GAL1), identical to galactokinase (Galactose kinase) (Arabidopsis thaliana) SWISS-PROT:Q9SEE5	104	2
										AT4G33360	FLDH | NAD(P-binding Rossmann-fold superfamily protein | chr4:16067989-16069374 REVERSE LENGTH=344,FLDH | NAD(P-binding Rossmann-fold superfamily protein | chr4:16068123-16069374 REVERSE LENGTH=305,FLDH | NAD(P-binding Rossmann-fold superfamily protein | chr4:16067917-16069338 REVERSE LENGTH=327	51	2												AT5G05470	EIF2 ALPHA_ATEIF2-A2_EIF2-A2__eukaryotic translation initiation factor 2 subunit 1, putative / eIF-2A, putative / eIF-2-alpha, putative, similar to SWISS-PROT:P20459 eukaryotic translation initiation factor 2 alpha subunit (eIF-2- alpha) (Saccharomyces cerevisiae); identical to cDNA cohesin GI:6682280	104	2
										AT4G04470	PMP22 | Peroxisomal membrane 22 kDa (Mpv17/PMP22 family protein | chr4:2227963-2229226 REVERSE LENGTH=190	50	2												AT4G39520	GTP-binding protein, putative, similar to SP:Q9Y295 Developmentally regulated GTP-binding protein 1 (DRG 1) {Homo sapiens}; contains Pfam profiles PF02824: TGS domain, PF01018: GTP1/OBG family	102	2
										AT4G27640	| ARM repeat superfamily protein | chr4:13798013-13802976 REVERSE LENGTH=1048	50	2												AT1G04530	expressed protein	101	2
										AT1G09430	ACLA-3 | ATP-citrate lyase A-3 | chr1:3042135-3044978 FORWARD LENGTH=424	47	2												AT2G31660	importin beta-2 subunit family protein, similar to D-Importin 7/RanBP7 (Drosophila melanogaster) GI:7542336; contains Pfam profile PF03810: Importin-beta N-terminal domain	101	2
										AT3G26450	| Polyketide cyclase/dehydrase and lipid transport superfamily protein | chr3:9681593-9683299 REVERSE LENGTH=152	47	2												AT5G03740	HDT3_HD2C__zinc finger (C2H2 type) family protein, contains Pfam domain, PF00096: Zinc finger, C2H2 type	101	2
										AT5G16440	IPP1 | isopentenyl diphosphate isomerase 1 | chr5:5371765-5373575 FORWARD LENGTH=291	46	2												AT2G44790	UCC2__uclacyanin II, strong similarity to uclacyanin II GI:3399769 from (Arabidopsis thaliana); contains Pfam profile PF02298: Plastocyanin-like domain; identical to cDNA uclacyanin II GI:3399768	100	2
										AT1G48830	| Ribosomal protein S7e family protein | chr1:18059854-18060935 REVERSE LENGTH=191, | Ribosomal protein S7e family protein | chr1:18059854-18060935 REVERSE LENGTH=191	194	2												AT1G09270	importin alpha-1 subunit, putative (IMPA4), similar to importin alpha-1 subunit (Karyopherin alpha-1 subunit, KAP alpha) (Arabidopsis thaliana) SWISS-PROT:Q96321	99	2
										AT4G23630	BTI1, RTNLB1 | VIRB2-interacting protein 1 | chr4:12318070-12319574 FORWARD LENGTH=275	185	2												AT3G06720	AT-IMP_ATKAP ALPHA__importin alpha-1 subunit, putative (IMPA1), similar to importin alpha-1 subunit (Karyopherin alpha-1 subunit, KAP alpha) (Arabidopsis thaliana) SWISS-PROT:Q96321	99	2
										AT3G09680	| Ribosomal protein S12/S23 family protein | chr3:2969197-2970291 REVERSE LENGTH=142, | Ribosomal protein S12/S23 family protein | chr5:693280-694396 REVERSE LENGTH=142	177	2												AT3G46430	expressed protein	98	2
										AT2G41790	| Insulinase (Peptidase family M16 family protein | chr2:17429453-17436110 REVERSE LENGTH=970	167	2												AT3G57660	NRPA1__DNA-directed RNA polymerase family protein, similar to SP:O35134 DNA-directed RNA polymerase I largest subunit (EC 2.7.7.6) (RNA polymerase I 194 kDa subunit) (RPA194) {Mus musculus}; contains InterPro accession IPR000722: RNA polymerase, alpha subunit	96	2
										AT3G03460	| unknown protein; BEST Arabidopsis thaliana protein match is: unknown protein (TAIR:AT5G17510; Has 19732 Blast hits to 8747 proteins in 456 species: Archae - 0; Bacteria - 449; Metazoa - 7438; Fungi - 2099; Plants - 1550; Viruses - 53; Other Eu	158	2												AT4G26900	AT-HF_HISHF__imidazole glycerol phosphate synthase hisHF, chloroplast / IGP synthase / ImGPP synthase / IGPS, identical to SP:Q9SZ30 Imidazole glycerol phosphate synthase hisHF, chloroplast precursor (IGP synthase) {Arabidopsis thaliana}	96	2
										AT4G24330	| Protein of unknown function (DUF1682 | chr4:12603848-12606229 REVERSE LENGTH=478	154	2												AT1G10490	expressed protein, contains Pfam profile PF05127: Putative ATPase (DUF699)	95	2
										AT5G12370	SEC10 | exocyst complex component sec10 | chr5:4003002-4008445 REVERSE LENGTH=825,SEC10 | exocyst complex component sec10 | chr5:4003002-4008445 REVERSE LENGTH=825,SEC10 | exocyst complex component sec10 | chr5:4003002-4008445 REVERSE LENGTH=820	154	2												AT5G14520	pescadillo-related, similar to pescadillo (Zebrafish, Danio rerio) SWISS-PROT:P79741	94	2
										AT1G12780	UGE1, ATUGE1 | UDP-D-glucose/UDP-D-galactose 4-epimerase 1 | chr1:4356124-4358120 REVERSE LENGTH=351	147	2												AT5G16370	AMP-binding protein, putative, similar to AMP-binding protein GI:1903034 from (Brassica napus); contains Pfam AMP-binding domain PF00501; identical to cDNA adenosine monophosphate binding protein 5 AMPBP5 (AMPBP5) GI:20799718	94	2
										AT1G10670	ACLA-1 | ATP-citrate lyase A-1 | chr1:3535787-3538098 FORWARD LENGTH=423,ACLA-1 | ATP-citrate lyase A-1 | chr1:3535787-3538098 FORWARD LENGTH=423,ACLA-1 | ATP-citrate lyase A-1 | chr1:3535787-3538098 FORWARD LENGTH=443,ACLA-1 | ATP-citrate lyase A-1 | chr1:3535787-3538098 FORWARD LENGTH=423	146	2												AT1G17190	ATGSTU26__glutathione S-transferase, putative, One of three repeated glutathione transferases. 65% identical to glutathione transferase (Arabidopsis thaliana) (gi:4006934). Location of est 141C5T7 (gb:T46669); supported by fl cDNA gi:14326476gb:AF385691.	93	2
										AT4G26270	PFK3 | phosphofructokinase 3 | chr4:13301094-13304030 REVERSE LENGTH=489,PFK1 | phosphofructokinase 1 | chr4:14403621-14406071 REVERSE LENGTH=473,PFK6 | phosphofructokinase 6 | chr4:15845010-15848305 REVERSE LENGTH=462,PFK7 | phosphofructokinase 7 | chr5:22924311-22926728 FORWARD LENGTH=485,PFK4 | phosphofructokinase 4 | chr5:24761150-24763827 FORWARD LENGTH=530,PFK4 | phosphofructokinase 4 | chr…	137	2												AT2G34970	eIF4-gamma/eIF5/eIF2-epsilon domain-containing protein, similar to SP:Q64350 Translation initiation factor eIF-2B epsilon subunit (eIF-2B GDP-GTP exchange factor) {Rattus norvegicus}; contains Pfam profile PF02020: eIF4-gamma/eIF5/eIF2-epsilon	93	2
										AT5G03040	iqd2 | IQ-domain 2 | chr5:710380-712406 REVERSE LENGTH=461,iqd2 | IQ-domain 2 | chr5:710380-712406 REVERSE LENGTH=461,iqd2 | IQ-domain 2 | chr5:710380-712406 REVERSE LENGTH=461	126	2												AT1G76090	SMT3__S-adenosyl-methionine-sterol-C-methyltransferase, identical to S-adenosyl-methionine-sterol-C-methyltransferase GI:2246456 from (Arabidopsis thaliana)	90	2
										AT3G61820	| Eukaryotic aspartyl protease family protein | chr3:22880074-22881525 REVERSE LENGTH=483	120	2												AT4G38630	AT-MCB1_MBP1_MCB1__26S proteasome regulatory subunit S5A (RPN10), identical to multiubiquitin chain binding protein (MBP1) SP:P55034, GI:1165206	90	2
										AT2G43910	ATHOL1, HOL1 | HARMLESS TO OZONE LAYER 1 | chr2:18184658-18186951 REVERSE LENGTH=227,ATHOL1, HOL1 | HARMLESS TO OZONE LAYER 1 | chr2:18184596-18186951 REVERSE LENGTH=246,ATHOL1, HOL1 | HARMLESS TO OZONE LAYER 1 | chr2:18184596-18185860 REVERSE LENGTH=163	119	2												AT5G57120	expressed protein, weak similarity to SP:Q14978 Nucleolar phosphoprotein p130 {Homo sapiens}	90	2
										AT1G17180	ATGSTU25, GSTU25 | glutathione S-transferase TAU 25 | chr1:5872208-5872958 FORWARD LENGTH=221	114	2												AT1G27450	APT1_APRT_APT_ATAPT1_ATAPT1__adenine phosphoribosyltransferase 1 (APT1), nearly identical to SP:P31166 Adenine phosphoribosyltransferase 1 (EC 2.4.2.7) (APRT) {Arabidopsis thaliana}	88	2
										AT2G43030	| Ribosomal protein L3 family protein | chr2:17894898-17895713 FORWARD LENGTH=271	114	2												AT1G50200	ALATS_ACD__aminoacyl-tRNA synthetase family protein, contains Pfam profiles: PF01411 tRNA synthetases class II (A), PF02272 DHHA1 domain	88	2
										AT5G40200	DegP9 | DegP protease 9 | chr5:16070402-16073101 FORWARD LENGTH=592	112	2												AT2G47240	long-chain-fatty-acid--CoA ligase family protein / long-chain acyl-CoA synthetase family protein, similar to GI:1617270 (MF7P) and gi:1617628 (MF45P) from (Brassica napus) ; contains Pfam AMP-binding enzyme domain PF00501	88	2
										AT2G41475	| Embryo-specific protein 3, (ATS3 | chr2:17295259-17296329 REVERSE LENGTH=179	108	2												AT3G51660	macrophage migration inhibitory factor family protein / MIF family protein, contains Pfam profile: PF01187 Macrophage migration inhibitory factor family(MIF)	88	2
										AT4G39680	| SAP domain-containing protein | chr4:18414604-18416938 REVERSE LENGTH=633, | SAP domain-containing protein | chr4:18414604-18416938 REVERSE LENGTH=633	107	2												AT2G37230	pentatricopeptide (PPR) repeat-containing protein, contains Pfam profile PF01535: PPR repeat	87	2
										AT3G47340	ASN1, DIN6, AT-ASN1 | glutamine-dependent asparagine synthase 1 | chr3:17438136-17441043 REVERSE LENGTH=584,ASN1, DIN6, AT-ASN1 | glutamine-dependent asparagine synthase 1 | chr3:17438445-17441043 REVERSE LENGTH=512,ASN3 | asparagine synthetase 3 | chr5:3212934-3216418 REVERSE LENGTH=578,ASN3 | asparagine synthetase 3 | chr5:3212934-3216418 REVERSE LENGTH=577	106	2												AT5G41210	ATGSTT1_GST10__glutathione S-transferase (GST10), identical to glutathione transferase AtGST 10 (Arabidopsis thaliana) GI:4049401	87	2
										AT2G34357	| ARM repeat superfamily protein | chr2:14499236-14505555 FORWARD LENGTH=1280	103	2												AT5G41220	ATGSTT3_GST10C__glutathione S-transferase, putative, similar to emb:CAA10662	87	2
										AT5G58710	ROC7 | rotamase CYP 7 | chr5:23717840-23719495 FORWARD LENGTH=204	100	2												AT5G54750	transport protein particle (TRAPP) component Bet3, putative, similar to SP:P36149 Transport protein particle 22 kDa subunit (TRAPP 22 kDa subunit) {Saccharomyces cerevisiae}; contains Pfam profile PF04051: Transport protein particle (TRAPP) component, Bet3	87	2
																									AT1G72440	CCAAT-box-binding transcription factor-related, similar to CCAAT-box-binding transcription factor (CCAAT-binding factor) (CBF) (Swiss-Prot:Q03701) (Homo sapiens), GB:P53569 (Mus musculus)	86	2
																									AT5G02450	60S ribosomal protein L36 (RPL36C), 60S ribosomal protein L36, Arabidopsis thaliana, EMBL:AC004684	86	2
																									AT5G05450	DEAD/DEAH box helicase, putative (RH18)	86	2
																									AT5G27470	seryl-tRNA synthetase / serine--tRNA ligase, identical to SP:Q39230 Seryl-tRNA synthetase (EC 6.1.1.11) (Serine--tRNA ligase) (SerRS) {Arabidopsis thaliana}	85	2
																									AT4G00570	malate oxidoreductase, putative, similar to NAD-dependent malic enzyme 59 kDa isoform, mitochondrial precursor (EC 1.1.1.39) (NAD-ME) (SP:P37225) {Solanum tuberosum}	84	2
																									AT5G12370	similar to Brain secretory protein SEC10P [Homo sapiens] (GB:AAH41126.1)	84	2
																									AT2G47580	U1A__small nuclear ribonucleoprotein U1A / spliceosomal protein U1A / U1snRNP-specific protein, identical to GB:Z49991 U1snRNP-specific protein (Arabidopsis thaliana)	83	2
																									AT4G02840	small nuclear ribonucleoprotein D1, putative / snRNP core protein D1, putative / Sm protein D1, putative, similar to small nuclear ribonucleoprotein Sm D1 (snRNP core protein D1, Sm-D1, Sm-D autoantigen) (Mouse) SWISS-PROT:P13641	82	2
																									AT1G48830	40S ribosomal protein S7 (RPS7A), similar to 40S ribosomal protein S7 homolog GI:5532505 from (Brassica oleracea)	80	2
																									AT3G12030	expressed protein, similar to membrane protein GB:BAA86974 GI:6467175 from (Homo sapiens)	80	2
																									AT5G40890	ATCLC-A_CLCA_CLC-A__chloride channel protein (CLC-a), identical to GI:1742952 (gb:AAC05742.1)	80	2
																									AT1G04440	CKL13__casein kinase, putative, similar to casein kinase I (Arabidopsis thaliana) gi:1103318:emb:CAA55395; contains protein kinase domain, Pfam:PF00069	79	2
																									ATCG00190	RPOB__Chloroplast DNA-dependent RNA polymerase B subunit.	79	2
																									AT1G76400	ribophorin I family protein, similar to ribophorin I (Sus scrofa) GI:9857227; contains Pfam profile PF04597: Ribophorin I	78	2
																									AT2G43350	ATGPX3__glutathione peroxidase, putative	78	2
																									AT5G51410	LUC7 N_terminus domain-containing protein, similar to cisplatin resistance-associated overexpressed protein (Homo sapiens) GI:6899846; contains Pfam profile PF03194: LUC7 N_terminus	78	2
																									AT1G20575	dolichyl-phosphate beta-D-mannosyltransferase, putative / dolichol-phosphate mannosyltransferase, putative / mannose-P-dolichol synthase, putative, similar to DPM1 from Homo sapiens (SP:O60762); member of glycosyltransferase family 2	77	2
																									AT2G24765	ARF3_ARL1_ATARL1__ADP-ribosylation factor 3 (ARF3), identical to GP:453191 ADP-ribosylation factor 3 {Arabidopsis thaliana}; contains domain PF00025: ADP-ribosylation factor family	77	2
																									AT5G09900	EMB2107__26S proteasome regulatory subunit, putative (RPN5), p55 protein-like	77	2
																									AT3G03050	ATCSLD3_KOJAK_CSLD3_ATCSLD3_KJK__cellulose synthase family protein (CslD3), similar to cellulose synthase catalytic subunit gi:2827143 from (Arabidopsis thaliana), cellulose synthase-7 (gi:9622886) from Zea mays; contains Pfam profile PF03552: Cellulose synthase	76	2
																									AT3G07030		76	2
																									AT3G19390	cysteine proteinase, putative / thiol protease, putative, contains similarity to cysteine proteinase RD21A (thiol protease) GI:435619, SP:P43297 from (Arabidopsis thaliana)	76	2
																									AT3G57940	expressed protein, contains Pfam profile PF05127: Putative ATPase (DUF699)	76	2
																									AT5G01590	expressed protein	76	2
																									AT4G00230	XSP1__subtilisin-like serine endopeptidase (XSP1), identical to subtilisin-type serine endopeptidase XSP1 GI:6708179 from (Arabidopsis thaliana)	75	2
																									AT1G49300	Ras-related GTP-binding protein, putative, contains Pfam profile: PF00071 Ras family	74	2
																									AT1G52280	Ras-related GTP-binding protein, putative, similar to RAB7D GI:1370187 from (Lotus japonicus) (Plant J. 11 (2), 237-250 (1997)); contains Pfam PF00071: Ras family	74	2
																									AT1G07750	cupin family protein, similar to legumin (11S-globulin) from Ginkgo biloba (GI:949869), 11S globulin from Avena sativa (GI:472867)	73	2
																									AT3G57000	nucleolar essential protein-related, contains weak similarity to Nucleolar essential protein 1 (Essential for mitotic growth 1) (Swiss-Prot:Q06287) (Saccharomyces cerevisiae)	73	2
																									AT4G34620	SSR16__ribosomal protein S16 family protein, ribosomal protein S16, Neurospora crassa, PIR2:A29927	73	2
																									AT3G11400	EIF3G1_ATEIF3G1__eukaryotic translation initiation factor 3G / eIF3g, nearly identical to eukaryotic translation initiation factor 3g (Arabidopsis thaliana) GI:12407751	72	2
																									AT4G08850	leucine-rich repeat family protein / protein kinase family protein, contains Pfam domains PF00560: Leucine Rich Repeat and PF00069: Protein kinase domain	72	2
																									AT4G32070	octicosapeptide/Phox/Bem1p (PB1) domain-containing protein / tetratricopeptide repeat (TPR)-containing protein, similar to SP:Q99614 Tetratricopeptide repeat protein 1 {Homo sapiens}; contains Pfam profiles PF00564: PB1 domain, PF00515: TPR Domain	72	2
																									AT2G17980	ATSLY1_SLY1__sec1 family protein, similar to SWISS-PROT:P22213 SLY1 protein (Saccharomyces cerevisiae); contains Pfam domain, PF00995: Sec1 family	71	2
																									AT2G23350	PAB4__polyadenylate-binding protein, putative / PABP, putative.Member of the Class II family of PABP proteins. Highly and ubiquitously expressed.	71	2
																									AT4G10840	kinesin light chain-related, low similarity to kinesin light chain (Plectonema boryanum) GI:2645229; contains Pfam profile PF00515 TPR Domain	71	2
																									AT5G17440	LUC7 N_terminus domain-containing protein, contains Pfam domain PF03194: Protein of unknown function, DUF259	71	2
																									AT1G01160	GIF2__SSXT protein-related / transcription co-activator-related, similar to SYT/SSX4 fusion protein (GI:11127695) (Homo sapiens); supporting cDNA gi:21539891:gb:AY102640.1:; contains Pfam profile PF05030: SSXT protein (N-terminal region)	69	2
																									AT1G43710	EMB1075__serine decarboxylase, identical to serine decarboxylase (Arabidopsis thaliana) GI:15011302; contains Pfam profile PF00282: Pyridoxal-dependent decarboxylase conserved domain	69	2
																									AT1G63660	GMP synthase (glutamine-hydrolyzing), putative / glutamine amidotransferase, putative, similar to SP:P38625 GMP synthase (glutamine-hydrolyzing) (EC 6.3.5.2) (Glutamine amidotransferase) (GMP synthetase) {Saccharomyces cerevisiae}; contains Pfam profile PF00117: glutamine amidotransferase class-I	69	2
																									AT4G24520	ATR1_AR1__NADPH-cytochrome p450 reductase, putative / NADPH-ferrihemoprotein reductase, putative, similar to NADPH-ferrihemoprotein reductase NADPH-cytochrome P450 oxydoreductase isoform 1 (Populus balsamifera subsp. trichocarpa x Populus deltoides) GI:13183562, SP:P37116 NADPH-cytochrome P450 reductase (EC 1.6.2.4) (CPR) (Vigna radiata) {Phaseolus aureus}	69	2
																									AT1G36730	eukaryotic translation initiation factor 5, putative / eIF-5, putative, similar to SP:P55876 Eukaryotic translation initiation factor 5 (eIF-5) {Zea mays}; contains Pfam profiles PF02020: eIF4-gamma/eIF5/eIF2-epsilon, PF01873: Domain found in IF2B/IF5	68	2
																									AT3G23750	leucine-rich repeat family protein / protein kinase family protein, contains Pfam domains PF00560: Leucine Rich Repeat and PF00069: Protein kinase domain	68	2
																									AT3G46740	TOC75-III__chloroplast outer envelope protein, putative, similar to chloroplastic outer envelope membrane protein (OEP75) (Pisum sativum) GI:633607; contains Pfam profile PF01103: outer membrane protein, OMP85 family	68	2
																									AT4G23670	major latex protein-related / MLP-related, low similarity to major latex protein {Papaver somniferum}(GI:294060) contains Pfam profile PF00407: Pathogenesis-related protein Bet v I family	68	2
																									AT4G25550	expressed protein	68	2
																									AT1G16350	inosine-5`-monophosphate dehydrogenase, putative, strong similarity to SP:P47996 gb:L34684 inosine monophosphate dehydrogenase (IMPDH) from Arabidopsis thaliana; member of the PF:00478 IMP dehydrogenase family	67	2
																									AT2G27100	SE__C2H2 zinc-finger protein SERRATE (SE), identical to C2H2 zinc-finger protein SERRATE GI:14486602 from (Arabidopsis thaliana)	67	2
																									AT4G00090	transducin family protein / WD-40 repeat family protein, similar to Transducin beta-like 2 protein (WS beta-transducin repeats protein) (WS-betaTRP) (Williams-Beuren syndrome chromosome region 13 protein) (SP:Q9Y4P3) {Homo sapiens}	66	2
																									AT4G19210	ATRLI2__RNase L inhibitor protein, putative, similar to 68 kDa protein HP68 GI:16755057 from (Triticum aestivum)	66	2
																									AT2G17720	oxidoreductase, 2OG-Fe(II) oxygenase family protein, similar to prolyl 4-hydroxylase, alpha subunit, from Gallus gallus (GI:212530), Rattus norvegicus (GI:474940), Mus musculus (SP:Q60715); contains PF03171 2OG-Fe(II) oxygenase superfamily domain	65	2
																									AT2G43090	aconitase C-terminal domain-containing protein, contains Pfam profile PF00694: Aconitase C-terminal domain	65	2
																									ATCG00720	PETB__Encodes the cytochrome b(6) subunit of the cytochrome b6f complex.	65	2
																									AT2G26780	expressed protein, contains Pfam profile TBP (TATA-binding protein) -interacting protein 120 (TIP120); contains TIGRFAM profile TIGR01612: reticulocyte binding protein	64	2
																									AT3G02350	glycosyl transferase family 8 protein, contains Pfam profile: PF01501 glycosyl transferase family 8	64	2
																									AT4G02570	ATCUL1_AXR6_CUL1__cullin family protein, similar to cullin 3 (Homo sapiens) GI:3639052; contains Pfam profile PF00888: Cullin family	64	2
																									AT3G43230	zinc finger (FYVE type) family protein, contains Pfam domain PF01363: FYVE zinc finger	63	2
																									AT4G34110	PAB2__polyadenylate-binding protein 2 (PABP2), non-consensus TA donor splice site at exon 2, polyadenylate-binding protein - Triticum aestivum (common wheat),PIR:T06979	63	2
																									AT5G51060	RHD2_ATRBOHC_RBOHC__respiratory burst oxidase protein C (RbohC) / NADPH oxidase, nearly identical to respiratory burst oxidase protein C from Arabidopsis thaliana (gi:3242785)	63	2
																									AT3G09740	SYP71_ATSYP71__syntaxin 71 (SYP71), identified as syntaxin of plants 71 (SYP71) in Sanderfoot, A.A., et al, Plant Physiology 124:1558-69(2000); identical to SP:Q9SF29 Syntaxin 71 (AtSYP71) {Arabidopsis thaliana}	62	2
																									AT3G26618	ERF1-3__eukaryotic release factor 1 family protein / eRF1 family protein, contains Pfam profiles: PF03463 eRF1 domain 1, PF03464 eRF1 domain 2, PF03465 eRF1 domain 3	62	2
																									AT5G56950	nucleosome assembly protein (NAP), putative, similar to nucleosome assembly protein 1 (Glycine max) GI:1161252; contains Pfam profile PF00956: Nucleosome assembly protein (NAP)	62	2
																									AT5G61770	brix domain-containing protein, contains Pfam domain, PF04427: Brix domain	62	2
																									AT1G15250	60S ribosomal protein L37 (RPL37A), almost identical to GB:Q43292	61	2
																									AT1G29220	transcriptional regulator family protein, similar to Transcriptional regulator protein HCNGP (Swiss-Prot:Q02614) (Mus musculus)	61	2
																									AT2G03510	band 7 family protein, contains Pfam profile PF01145: SPFH domain / Band 7 family	61	2
																									AT5G47880	ERF1-1_ERF1__eukaryotic peptide chain release factor subunit 1-1 (ERF1-1), identical to SP:Q39097 Eukaryotic peptide chain release factor subunit 1-1 (eRF1-1) (Eukaryotic release factor 1-1) (Omnipotent suppressor protein 1 homolog 1) (SUP1 homolog 1) {Arabidopsis thaliana}, eukaryotic release factor 1 homolog GI:1155261 from (Arabidopsis thaliana); contains Pfam profiles: PF03463 eRF1 domain 1, …	61	2
																									AT1G22440	alcohol dehydrogenase, putative, similar to alcohol dehydrogenase ADH GI:7705214 from (Lycopersicon esculentum); contains Pfam zinc-binding dehydrogenase domain PF00107	60	2
																									AT3G58730	vacuolar ATP synthase subunit D (VATD) / V-ATPase D subunit / vacuolar proton pump D subunit (VATPD), identical to Vacuolar ATP synthase subunit D (EC 3.6.3.14) (V-ATPase D subunit) (Vacuolar proton pump D subunit) (Swiss-Prot:Q9XGM1) (Arabidopsis thaliana)	60	2
																									AT5G60990	DEAD/DEAH box helicase, putative (RH10), probable replication protein A1, Oryza sativa, EMBL:AF009179	60	2
																									AT1G35680	50S ribosomal protein L21, chloroplast / CL21 (RPL21), identical to 50S ribosomal protein L21, chloroplast precursor (CL21) (Arabidopsis thaliana) SWISS-PROT:P51412	58	2
																									AT2G20760	expressed protein	58	2
																									AT3G43190	sucrose synthase, putative / sucrose-UDP glucosyltransferase, putative, strong similarity to SP:P49040 Sucrose synthase (EC 2.4.1.13) (Sucrose-UDP glucosyltransferase) {Arabidopsis thaliana} (SUS1)	58	2
																									AT5G66280	GMD1__GDP-D-mannose 4,6-dehydratase, putative, strong similarity to GDP-D-mannose-4,6-dehydratase (Arabidopsis thaliana) GI:1764100	58	2
																									AT3G51460	phosphoinositide phosphatase family protein, contains similarity to phosphoinositide phosphatase SAC1 (Rattus norvegicus) gi:11095248:gb:AAG29810; contains Pfam domain, PF02383: SacI homology domain; contains non-consensus AT-AC splice sites at intron 8	57	2
																									AT2G36850	ATGSL08_ATGSL8_GSL08__glycosyl transferase family 48 protein, contains Pfam profile: PF02364 1,3-beta-glucan synthase	56	2
																									AT5G66420	expressed protein	56	2
																									AT1G09440	protein kinase family protein, contains protein kinase domain, Pfam:PF00069	55	2
																									AT1G29900	CARB__carbamoyl-phosphate synthase family protein, similar to carbamoylphosphate synthetase GI:6552726 from (Medicago sativa); contains Pfam profiles PF02786: Carbamoyl-phosphate synthase L chain ATP binding domain, PF00289: Carbamoyl-phosphate synthase L chain N-terminal domain, PF02787: Carbamoyl-phosphate synthetase large chain oligomerisation domain	55	2
																									AT1G49100	leucine-rich repeat protein kinase, putative, similar to light repressible receptor protein kinase (Arabidopsis thaliana) gi:1321686:emb:CAA66376; contains leucine rich repeat (LRR) domains, Pfam:PF00560; contains protein kinase domain, Pfam:PF00069	55	2
																									AT2G19210	leucine-rich repeat protein kinase, putative, similar to light repressible receptor protein kinase (Arabidopsis thaliana) gi:1321686:emb:CAA66376; contains leucine rich repeat (LRR) domains, Pfam:PF00560; contains protein kinase domain, Pfam:PF00069	55	2
																									AT3G07300	eukaryotic translation initiation factor 2B family protein / eIF-2B family protein, similar to SP:P49770 Translation initiation factor eIF-2B beta subunit (eIF-2B GDP-GTP exchange factor) {Homo sapiens}; contains Pfam profile PF01008: Initiation factor 2 subunit family	55	2
																									AT3G17420	GPK1__protein kinase family protein, contains protein kinase domain, Pfam:PF00069; contains serine/threonine protein kinase domain, INTERPRO:IPR002290	55	2
																									AT1G09310	expressed protein, contains Pfam profile PF04398: Protein of unknown function, DUF538	54	2
																									AT5G22740	ATCSLA02_ATCSLA2_CSLA02__glycosyl transferase family 2 protein, similar to beta-(1-3)-glucosyl transferase GB:AAC62210 GI:3687658 from (Bradyrhizobium japonicum), cellulose synthase from Agrobacterium tumeficiens (gi:710492) and Agrobacterium radiobacter (gi:710493); contains Pfam glycosyl transferase, group 2 family protein domain PF00535	53	2
																									AT1G06720	expressed protein, contains Pfam domain, PF04950: Protein of unknown function (DUF663)	52	2
																									AT2G22125	similar to C2 domain-containing protein / armadillo/beta-catenin repeat family protein [Arabidopsis thaliana] (TAIR:At1g44120.1); similar to C2 domain, putative [Oryza sativa (japonica cultivar-group)] (GB:AAX95026.1); contains InterPro domain C2 domain (InterPro:IPR000008); contains InterPro domain Armadillo repeat (InterPro:IPR000225)	52	2
																									AT2G34560	katanin, putative, similar to katanin p60 subunit (Strongylocentrotus purpuratus) GI:3098603; contains Pfam profile PF00004: ATPase AAA family	51	2
																									AT5G59950	RNA and export factor-binding protein, putative	51	2
																									AT1G04690	KAB1_KV-BETA1__potassium channel protein, putative, nearly identical to K+ channel protein (Arabidopsis thaliana) GI:1063415; contains Pfam profile PF00248: oxidoreductase, aldo/keto reductase family	50	2
																									AT1G62040	autophagy 8c (APG8c), identical to autophagy 8c (Arabidopsis thaliana) GI:19912155; contains Pfam profile PF02991: Microtubule associated protein 1A/1B, light chain 3	50	2
																									AT4G26300	EMB1027__arginyl-tRNA synthetase, putative / arginine--tRNA ligase, putative, similar to SP:P37880 Arginyl-tRNA synthetase (EC 6.1.1.19) (Arginine--tRNA ligase) (ArgRS) {Cricetulus longicaudatus}; contains Pfam profiles PF00750: arginyl-tRNA synthetase, PF03485: arginyl-tRNA synthetase N-terminal domain	50	2
																									AT5G03760	ATCSLA09_ATCSLA9_CSLA09_CSLA9_RAT4__glycosyl transferase family 2 protein, similar to beta-(1-3)-glucosyl transferase GB:AAC62210 GI:3687658 from (Bradyrhizobium japonicum), cellulose synthase from Agrobacterium tumeficiens (gi:710492) and Agrobacterium radiobacter (gi:710493); contains Pfam glycosyl transferase, group 2 family protein domain PF00535	50	2
																									AT5G46110	APE2_TPT__phosphate/triose-phosphate translocator, putative, identical to phosphate/triose-phosphate translocator precursor (Arabidopsis thaliana) gi:3983125:gb:AAC83815; similar to triose phosphate/phosphate translocator, chloroplast precursor (CTPT)(Cauliflower){Brassica oleracea} SWISS-PROT:P52177	50	2
																									AT2G43950	expressed protein	45	2

[truncated: 1 more sheets: Data S11]
